# Supplementary material for: Determinants of burnout and other aspects of psychological well-being in healthcare workers during the Covid-19 pandemic: A multinational cross-sectional study
Source: PLoS One. 2021 Apr 16;16(4):e0238666. doi: 10.1371/journal.pone.0238666 (PMC8051812; doi:10.1371/journal.pone.0238666)
Supplement: S2 File — (CSV) [file pone.0238666.s002.csv]

gender	gender	role	role	Seniority	Country	country	base	base	Have you been redeployed to a different area, hospital, or specialty?	redeployed	If so, to which specialty or area have you been redeployed?	redeploy	Have you treated a COVID-19 positive patient in the past week?	treat	symptom	Symptoms (buckets)	Testing (buckets)	How many days did you spend at work in the last 7 days?	days	What was the average duration of your shift?	On average how many hours per day did you work in the last week?	On average how many hours per day did you work in the last week?	shift	Ethnicity - British census category (Optional)	ethnic	ethnicm	If redeployed: how would you describe the training you received in preparation for redeployment?	train	If redeployed: how would you describe the support you received during redeployment?	sup	Highest formal education qualification	Nurse input is well received in this clinical area.	In this clinical area, it is difficult to speak up if I perceive a problem with patient care.	Disagreements in this clinical area are resolved appropriately (i.e., not who is right, but what is best for the patient).	I have the support I need from other personnel to care for patients.	It is easy for personnel here to ask questions when there is something that they do not understand.	The physicians and nurses here work together as a well-coordinated team.	I would feel safe being treated here as a patient.	Medical errors are handled appropriately in this clinical area.	I know the proper channels to direct questions regarding patient safety in this clinical area.	I receive appropriate feedback about my performance.	In this clinical area, it is difficult to discuss errors.	I am encouraged by my colleagues to report any patient safety concerns I may have.	The culture in this clinical area makes it easy to learn from the errors of others.	My suggestions about safety would be acted upon if I expressed them to management.	I like my job.	Working here is like being part of a large family.	This is a good place to work.	I am proud to work in this clinical area.
Female	1	Doctor	0	Senior	UK	0	surgery	1	Yes	1	Intensive Care Medicine	4	No	0	0	Asymptomatic	Not tested				14	2					Not available		Not available		Not available	Agree Strongly	Agree Strongly	Agree Slightly	Agree Slightly	Agree Strongly	Agree Strongly	Disagree Strongly	Agree Slightly	Agree Slightly	Disagree Slightly	Disagree Slightly	Agree Slightly	Disagree Slightly	Disagree Strongly	Disagree Slightly	Agree Strongly	Agree Strongly	Agree Strongly
Female	1	AHP	2		UK	0	em	4	No	0		0	No	0	0	Asymptomatic	Not tested				8	1					Not available		Not available		Not available	Agree Strongly	Disagree Strongly	Agree Strongly	Agree Strongly	Agree Strongly	Agree Strongly	Agree Strongly	Agree Strongly	Neutral	Neutral	Disagree Slightly	Agree Strongly	Agree Strongly	Agree Strongly	Agree Slightly	Neutral	Agree Slightly	Agree Strongly
Male	0	AHP	2		UK	0	medicine	0	No	0		0	Yes	1	0	Asymptomatic	Not tested				37.5	5					Not available		Not available		Not available	Agree Strongly	Disagree Slightly	Agree Slightly	Agree Slightly	Disagree Slightly	Agree Strongly	Agree Slightly	Neutral	Agree Strongly	Disagree Slightly	Agree Slightly	Neutral	Disagree Slightly	Agree Slightly	Agree Slightly	Disagree Strongly	Neutral	Neutral
Female	1	Doctor	0	Senior	Other	3	surgery	1	No	0		0	No	0	4	Symptomatic	Tested	Not available		Not available	6	1	1								Not available	Neutral	Agree Slightly	Neutral	Neutral	Disagree Slightly	Agree Slightly	Agree Strongly	Neutral	Agree Strongly	Neutral	Agree Slightly	Disagree Slightly	Disagree Slightly	Disagree Slightly	Agree Slightly	Neutral	Neutral	Agree Slightly
Female	1	Doctor	0	Senior	Other	3	surgery	1	No	0		0	Yes	1	0	Asymptomatic	Not tested	Not available		Not available	10	2	2								Not available	Agree Strongly	Disagree Strongly	Disagree Slightly	Agree Slightly	Agree Strongly	Agree Slightly	Agree Slightly	Agree Slightly	Agree Slightly	Agree Strongly	Disagree Slightly	Agree Slightly	Agree Slightly	Agree Slightly	Agree Strongly	Agree Slightly	Agree Slightly	Agree Slightly
Male	0	Doctor	0	Senior	Other	3	surgery	1	No	0		0	No	0	3	Symptomatic	Not tested	Not available		Not available	13	3	3								Not available	Agree Strongly	Disagree Slightly	Agree Strongly	Agree Slightly	Agree Strongly	Agree Strongly	Agree Slightly	Agree Slightly	Agree Strongly	Agree Strongly	Disagree Slightly	Agree Strongly	Agree Slightly	Agree Slightly	Agree Strongly	Neutral	Agree Strongly	Agree Strongly
Female	1	Doctor	0	Senior	UK	0	surgery	1	No	0		0	Yes	1	0	Asymptomatic	Not tested				5	5					Not available		Not available		Not available	Agree Slightly	Disagree Strongly	Agree Strongly	Agree Strongly	Agree Strongly	Agree Slightly	Agree Strongly	Agree Strongly	Agree Strongly	Agree Strongly	Disagree Slightly	Agree Slightly	Agree Slightly	Agree Strongly	Agree Strongly	Agree Strongly	Agree Strongly	Agree Strongly
Female	1	Doctor	0	Junior	UK	0	surgery	1	Yes	1	General Medicine	1	Yes	1	3	Symptomatic	Not tested				10	2					Not available		Not available		Not available	Neutral	Disagree Slightly	Disagree Slightly	Agree Slightly	Agree Slightly	Neutral	Agree Slightly	Disagree Slightly	Disagree Slightly	Disagree Strongly	Agree Slightly	Agree Slightly	Disagree Slightly	Neutral	Agree Strongly	Agree Strongly	Agree Strongly	Agree Slightly
Female	1	Doctor	0	Junior	UK	0	medicine	0	No	0		0	Yes	1	0	Asymptomatic	Not tested	Not available		Not available	48	1									Not available	Agree Strongly	Disagree Slightly	Agree Slightly	Agree Strongly	Agree Strongly	Agree Slightly	Agree Slightly	Agree Slightly	Agree Slightly	Agree Slightly	Disagree Slightly	Neutral	Disagree Slightly	Disagree Slightly	Agree Slightly	Agree Strongly	Agree Slightly	Agree Slightly
Female	1	Doctor	0	Junior	UK	0	surgery	1	Yes	1	COVID ward	1	Yes	1	0	Asymptomatic	Not tested				47	1					Not available		Not available		Not available	Agree Slightly	Disagree Slightly	Agree Strongly	Agree Strongly	Agree Strongly	Agree Slightly	Disagree Slightly	Agree Slightly	Agree Strongly	Agree Strongly	Disagree Slightly	Agree Slightly	Agree Strongly	Disagree Strongly	Agree Strongly	Agree Slightly	Agree Strongly	Agree Strongly
Male	0	Doctor	0	Senior	UK	0	surgery	1	Yes	1	Intensive Care Medicine	4	Yes	1	3	Symptomatic	Not tested				48	1					Not available		Not available		Not available	Disagree Slightly	Disagree Slightly	Disagree Slightly	Neutral	Disagree Strongly	Disagree Slightly	Disagree Slightly	Disagree Slightly	Disagree Slightly	Disagree Slightly	Agree Strongly	Neutral	Agree Slightly	Disagree Slightly	Disagree Slightly	Disagree Strongly	Disagree Slightly	Agree Slightly
Male	0	Doctor	0	Senior	UK	0	medicine	0	No	0		0	No	0	3	Symptomatic	Not tested				1	1					Not available		Not available		Not available	Neutral	Disagree Slightly	Neutral	Disagree Strongly	Neutral	Neutral	Disagree Slightly	Neutral	Disagree Slightly	Neutral	Neutral	Disagree Slightly	Neutral	Neutral	Disagree Slightly	Disagree Slightly	Disagree Slightly	Agree Slightly
Male	0	Doctor	0	Junior	UK	0	surgery	1	Yes	1	General Medicine	1	Yes	1	3	Symptomatic	Not tested				13	3					Not available		Not available		Not available	Agree Slightly	Disagree Slightly	Agree Strongly	Agree Slightly	Agree Slightly	Agree Slightly	Agree Strongly	Agree Slightly	Agree Slightly	Neutral	Disagree Slightly	Agree Slightly	Agree Slightly	Agree Slightly	Neutral	Disagree Strongly	Agree Slightly	Disagree Slightly
Male	0	Doctor	0	Junior	UK	0	surgery	1	Yes	1	General Medicine	1	Yes	1	0	Asymptomatic	Not tested				13	3					Not available		Not available		Not available	Agree Strongly	Disagree Strongly	Agree Slightly	Agree Strongly	Agree Slightly	Agree Strongly	Agree Strongly	Not Applicable	Agree Strongly	Neutral	Disagree Slightly	Not Applicable	Agree Slightly	Disagree Slightly	Agree Slightly	Disagree Slightly	Agree Strongly	Agree Strongly
Male	0	Doctor	0	Junior	UK	0	Anaesthesia	3	No	0		0	Yes	1	0	Asymptomatic	Not tested				50	5					Not available		Not available		Not available	Agree Strongly	Disagree Slightly	Agree Slightly	Agree Slightly	Agree Slightly	Agree Slightly	Agree Slightly	Agree Slightly	Disagree Slightly	Disagree Slightly	Disagree Slightly	Agree Strongly	Agree Slightly	Agree Slightly	Agree Strongly	Agree Slightly	Agree Strongly	Agree Strongly
Male	0	Doctor	0	Junior	UK	0	surgery	1	No	0		0	Yes	1	0	Asymptomatic	Not tested				10	2					Not available		Not available		Not available	Agree Strongly	Neutral	Neutral	Agree Strongly	Agree Slightly	Agree Strongly	Agree Slightly	Agree Slightly	Agree Slightly	Disagree Slightly	Neutral	Neutral	Neutral	Neutral	Neutral	Disagree Slightly	Agree Slightly	Neutral
Female	1	Nurse	1	Senior	UK	0	gp	5	Yes	1	Intensive Care Medicine	4	No	0	0	Asymptomatic	Not tested				13	3					Not available		Not available		Not available	Disagree Slightly	Disagree Slightly	Agree Strongly	Agree Slightly	Agree Strongly	Agree Strongly	Agree Strongly	Agree Slightly	Disagree Strongly	Disagree Slightly	Agree Slightly	Agree Slightly	Agree Slightly	Disagree Strongly	Neutral	Neutral	Neutral	Agree Strongly
Female	1	AHP	2		UK	0	medicine	0	No	0		0	Yes	1	0	Asymptomatic	Not tested				11	2					Not available		Not available		Not available	Agree Slightly	Disagree Slightly	Neutral	Agree Slightly	Agree Strongly	Agree Strongly	Agree Strongly	Agree Slightly	Agree Slightly	Neutral	Disagree Slightly	Agree Slightly	Agree Slightly	Disagree Slightly	Agree Slightly	Agree Slightly	Agree Slightly	Agree Slightly
Female	1	Doctor	0	Senior	UK	0	surgery	1	No	0		0	No	0	0	Asymptomatic	Not tested				9	2					Not available		Not available		Not available	Agree Strongly	Disagree Slightly	Agree Strongly	Agree Slightly	Agree Strongly	Agree Strongly	Agree Slightly	Agree Slightly	Agree Strongly	Agree Slightly	Disagree Strongly	Agree Strongly	Agree Slightly	Agree Strongly	Agree Strongly	Agree Slightly	Agree Strongly	Agree Strongly
Male	0	Doctor	0	Junior	UK	0	surgery	1	Yes	1	General Medicine	1	Yes	1	0	Asymptomatic	Not tested				10	2					Not available		Not available		Not available	Agree Strongly	Disagree Strongly	Neutral	Agree Strongly	Agree Strongly	Agree Slightly	Agree Strongly	Agree Strongly	Agree Slightly	Agree Slightly	Disagree Strongly	Agree Slightly	Agree Strongly	Neutral	Agree Slightly	Neutral	Agree Strongly	Agree Strongly
Female	1	Doctor	0	Junior	UK	0	surgery	1	Yes	1	General Medicine	1	Yes	1	0	Asymptomatic	Not tested				12	2					Not available		Not available		Not available	Disagree Slightly	Neutral	Neutral	Agree Strongly	Agree Strongly	Agree Slightly	Agree Slightly	Neutral	Agree Slightly	Disagree Slightly	Agree Slightly	Disagree Slightly	Disagree Slightly	Disagree Strongly	Neutral	Agree Slightly	Agree Slightly	Agree Slightly
Female	1	Doctor	0	Junior	UK	0	surgery	1	Yes	1	General Medicine	1	Yes	1	0	Asymptomatic	Not tested				52	5					Not available		Not available		Not available	Agree Slightly	Neutral	Agree Slightly	Agree Strongly	Agree Strongly	Neutral	Agree Slightly	Agree Slightly	Agree Slightly	Neutral	Disagree Slightly	Neutral	Agree Slightly	Agree Slightly	Agree Slightly	Agree Slightly	Agree Strongly	Agree Strongly
Female	1	Doctor	0	Junior	UK	0	surgery	1	Yes	1	General Medicine	1	Yes	1	0	Asymptomatic	Not tested				45	5					Not available		Not available		Not available	Agree Strongly	Not Applicable	Agree Strongly	Agree Strongly	Agree Strongly	Agree Slightly	Neutral	Agree Strongly	Agree Strongly	Neutral	Disagree Strongly	Agree Strongly	Neutral	Agree Strongly	Agree Strongly	Agree Slightly	Agree Strongly	Agree Strongly
Female	1	Doctor	0	Senior	UK	0	surgery	1	Yes	1	Intensive Care Medicine	4	Yes	1	0	Asymptomatic	Not tested				27	4					Not available		Not available		Not available	Agree Strongly	Disagree Strongly	Agree Slightly	Agree Strongly	Agree Strongly	Agree Strongly	Agree Strongly	Agree Strongly	Agree Strongly	Disagree Slightly	Disagree Slightly	Neutral	Agree Slightly	Agree Strongly	Agree Slightly	Neutral	Agree Slightly	Agree Slightly
Female	1	Doctor	0	Junior	UK	0	surgery	1	No	0		0	No	0	0	Asymptomatic	Not tested				12	2					Not available		Not available		Not available	Agree Strongly	Disagree Strongly	Agree Slightly	Agree Strongly	Agree Strongly	Agree Strongly	Agree Strongly	Agree Strongly	Agree Strongly	Agree Strongly	Disagree Slightly	Agree Strongly	Agree Strongly	Agree Strongly	Agree Slightly	Agree Strongly	Agree Strongly	Agree Strongly
Male	0	Doctor	0	Junior	UK	0	surgery	1	No	0		0	Yes	1	0	Asymptomatic	Not tested				36	5					Not available		Not available		Not available	Agree Strongly	Neutral	Agree Slightly	Agree Strongly	Agree Strongly	Agree Strongly	Agree Strongly	Agree Strongly	Disagree Strongly	Agree Strongly	Disagree Strongly	Agree Strongly	Agree Slightly	Agree Slightly	Agree Strongly	Agree Strongly	Agree Strongly	Agree Strongly
Female	1	Doctor	0	Junior	UK	0	medicine	0	No	0		0	Yes	1	0	Asymptomatic	Not tested				40	0					Not available		Not available		Not available	Disagree Slightly	Agree Slightly	Agree Strongly	Agree Strongly	Disagree Slightly	Disagree Strongly	Disagree Slightly	Agree Strongly	Agree Slightly	Disagree Slightly	Disagree Slightly	Agree Strongly	Agree Slightly	Disagree Slightly	Agree Slightly	Neutral	Agree Slightly	Agree Strongly
Male	0	Nurse	1	Senior	UK	0	surgery	1	Yes	1	Intensive Care Medicine	4	Yes	1	0	Asymptomatic	Not tested				12	2					Not available		Not available		Not available	Agree Strongly	Disagree Strongly	Agree Strongly	Agree Strongly	Agree Strongly	Agree Slightly	Agree Strongly	Agree Strongly	Agree Strongly	Agree Strongly	Disagree Slightly	Agree Strongly	Agree Strongly	Agree Slightly	Agree Strongly	Agree Slightly	Agree Strongly	Agree Strongly
Prefer not to say	2	Doctor	0	Senior	UK	0	surgery	1	Yes	1	Emergency Medicine	5	No	0	0	Asymptomatic	Not tested				48	1									Not available	Neutral	Neutral	Neutral	Neutral	Neutral	Neutral	Disagree Slightly	Agree Slightly	Neutral	Neutral	Not Applicable	Neutral	Neutral	Neutral	Neutral	Disagree Slightly	Disagree Slightly	Neutral
Male	0	Doctor	0	Senior	UK	0	gp	5	No	0		0	No	0	0	Asymptomatic	Not tested				80	2					Not available		Not available		Not available	Agree Strongly	Agree Slightly	Disagree Slightly	Neutral	Agree Slightly	Agree Strongly	Disagree Slightly	Agree Strongly	Agree Strongly	Agree Slightly	Disagree Slightly	Agree Slightly	Agree Strongly	Agree Strongly	Agree Strongly	Agree Strongly	Agree Strongly	Agree Strongly
Male	0	Doctor	0	Senior	UK	0	surgery	1	No	0		0	Yes	1	0	Asymptomatic	Not tested				40	0									Not available	Agree Strongly	Disagree Slightly	Neutral	Agree Strongly	Agree Strongly	Agree Strongly	Agree Strongly	Agree Strongly	Agree Strongly	Agree Strongly	Disagree Strongly	Agree Strongly	Agree Strongly	Neutral	Agree Strongly	Agree Slightly	Agree Strongly	Agree Strongly
Female	1	Doctor	0	Senior	UK	0	medicine	0	No	0		0	Yes	1	0	Asymptomatic	Not tested				13	3					Not available		Not available		Not available	Agree Strongly	Disagree Strongly	Agree Strongly	Agree Strongly	Agree Strongly	Agree Strongly	Agree Strongly	Agree Strongly	Agree Strongly	Agree Strongly	Agree Strongly	Agree Strongly	Agree Strongly	Agree Strongly	Agree Strongly	Agree Strongly	Agree Strongly	Agree Strongly
Male	0	Doctor	0	Senior	UK	0	surgery	1	No	0		0	Yes	1	3	Symptomatic	Not tested				16	2					Not available		Not available		Not available	Agree Slightly	Disagree Slightly	Agree Slightly	Agree Slightly	Disagree Slightly	Disagree Slightly	Disagree Slightly	Agree Slightly	Agree Slightly	Disagree Strongly	Disagree Slightly	Disagree Slightly	Agree Slightly	Disagree Slightly	Agree Strongly	Agree Strongly	Agree Strongly	Agree Strongly
Male	0	Doctor	0	Senior	UK	0	surgery	1	No	0		0	Yes	1	3	Symptomatic	Not tested				8	1					Not available		Not available		Not available	Agree Strongly	Disagree Slightly	Neutral	Agree Strongly	Agree Strongly	Agree Strongly	Agree Slightly	Neutral	Agree Slightly	Agree Strongly	Neutral	Agree Strongly	Agree Slightly	Agree Slightly	Agree Strongly	Agree Slightly	Agree Slightly	Agree Slightly
Male	0	Doctor	0	Senior	UK	0	surgery	1	Yes	1	Emergency Medicine	5	No	0	0	Asymptomatic	Not tested				30	5					Not available		Not available		Not available	Agree Strongly	Disagree Strongly	Agree Slightly	Agree Slightly	Disagree Slightly	Agree Strongly	Agree Slightly	Agree Strongly	Agree Strongly	Neutral	Disagree Strongly	Agree Slightly	Agree Slightly	Disagree Slightly	Agree Slightly	Agree Strongly	Agree Strongly	Agree Strongly
Female	1	Doctor	0	Senior	UK	0	Anaesthesia	3	No	0		0	No	0	0	Asymptomatic	Not tested	Not available		Not available	9	2									Not available	Agree Strongly	Disagree Strongly	Agree Strongly	Agree Strongly	Agree Strongly	Agree Strongly	Agree Strongly	Agree Strongly	Agree Strongly	Agree Strongly	Disagree Strongly	Agree Slightly	Agree Strongly	Agree Slightly	Agree Strongly	Agree Slightly	Agree Strongly	Agree Strongly
Male	0	Doctor	0	Senior	UK	0	em	4	No	0		0	Yes	1	0	Asymptomatic	Not tested	Not available		Not available	10	2									Not available	Disagree Slightly	Disagree Strongly	Agree Strongly	Agree Slightly	Agree Strongly	Agree Strongly	Agree Strongly	Agree Strongly	Agree Strongly	Agree Slightly	Disagree Strongly	Agree Strongly	Agree Strongly	Agree Slightly	Agree Slightly	Agree Strongly	Agree Strongly	Agree Strongly
Male	0	Doctor	0	Senior	UK	0	surgery	1	No	0		0	No	0	0	Asymptomatic	Not tested	Not available		Not available	8	1									Not available	Disagree Slightly	Agree Slightly	Disagree Strongly	Disagree Slightly	Neutral	Disagree Strongly	Disagree Strongly	Neutral	Disagree Strongly	Disagree Strongly	Agree Slightly	Neutral	Disagree Slightly	Disagree Strongly	Disagree Strongly	Disagree Strongly	Disagree Strongly	Agree Slightly
Female	1	Doctor	0	Senior	UK	0	Anaesthesia	3	No	0		0	No	0	0	Asymptomatic	Not tested	Not available		Not available	40	0		Not available							Not available	Agree Strongly	Disagree Slightly	Agree Slightly	Agree Strongly	Agree Strongly	Agree Slightly	Agree Slightly	Neutral	Agree Slightly	Neutral	Neutral	Agree Slightly	Agree Slightly	Agree Slightly	Agree Strongly	Agree Slightly	Agree Slightly	Neutral
Female	1	Doctor	0	Senior	UK	0	gp	5	No	0		0	No	0	5	Symptomatic	Tested				10	2					Not available		Not available		Not available	Agree Strongly	Disagree Strongly	Agree Strongly	Agree Strongly	Agree Strongly	Agree Strongly	Agree Strongly	Agree Strongly	Agree Strongly	Agree Strongly	Disagree Strongly	Agree Strongly	Agree Strongly	Agree Strongly	Agree Slightly	Agree Strongly	Agree Strongly	Agree Strongly
Male	0	Doctor	0	Senior	UK	0	gp	5	No	0		0	No	0	0	Asymptomatic	Not tested	Not available		Not available	12	2		Not available							Not available	Agree Strongly	Neutral	Neutral	Agree Strongly	Agree Strongly	Agree Slightly	Agree Strongly	Agree Strongly	Agree Strongly	Agree Strongly	Disagree Strongly	Agree Strongly	Agree Strongly	Agree Strongly	Agree Strongly	Agree Strongly	Agree Strongly	Agree Strongly
Male	0	Doctor	0	Senior	UK	0	Anaesthesia	3	Yes	1	Intensive Care Medicine	4	Yes	1	0	Asymptomatic	Not tested	Not available		Not available	12	2		Not available							Not available	Agree Strongly	Disagree Strongly	Agree Slightly	Agree Strongly	Agree Strongly	Agree Strongly	Agree Slightly	Agree Strongly	Agree Strongly	Agree Strongly	Disagree Slightly	Agree Slightly	Agree Strongly	Agree Slightly	Neutral	Agree Slightly	Agree Slightly	Agree Slightly
Male	0	Doctor	0	Senior	UK	0	surgery	1	No	0		0	Yes	1	0	Asymptomatic	Not tested				48	1					Not available		Not available		Not available	Agree Strongly	Disagree Slightly	Agree Strongly	Agree Slightly	Agree Strongly	Agree Strongly	Agree Strongly	Agree Slightly	Agree Slightly	Agree Slightly	Neutral	Agree Slightly	Agree Slightly	Agree Slightly	Agree Strongly	Agree Strongly	Agree Slightly	Agree Slightly
Female	1	Doctor	0	Senior	UK	0	gp	5	No	0		0	No	0	0	Asymptomatic	Not tested				8	1					Not available		Not available		Not available	Agree Strongly	Disagree Strongly	Agree Strongly	Agree Strongly	Agree Strongly	Agree Strongly	Agree Strongly	Agree Strongly	Agree Strongly	Agree Strongly	Disagree Strongly	Agree Strongly	Agree Slightly	Agree Strongly	Agree Slightly	Agree Strongly	Agree Strongly	Agree Slightly
Female	1	Doctor	0	Senior	UK	0	surgery	1	No	0		0	No	0	0	Asymptomatic	Not tested				14	2					Not available		Not available		Not available	Neutral	Agree Slightly	Agree Slightly	Neutral	Agree Slightly	Agree Strongly	Agree Strongly	Agree Strongly	Agree Strongly	Agree Strongly	Disagree Slightly	Agree Strongly	Agree Slightly	Agree Slightly	Agree Strongly	Agree Strongly	Agree Strongly	Agree Strongly
Male	0	Doctor	0	Senior	UK	0	Anaesthesia	3	No	0		0	Yes	1	0	Asymptomatic	Not tested	Not available		Not available	40	0									Not available	Agree Strongly	Disagree Strongly	Agree Strongly	Agree Strongly	Agree Strongly	Agree Strongly	Agree Strongly	Agree Strongly	Agree Strongly	Agree Slightly	Disagree Strongly	Agree Slightly	Agree Strongly	Agree Strongly	Agree Strongly	Agree Slightly	Agree Strongly	Agree Strongly
Female	1	Doctor	0	Senior	UK	0	Anaesthesia	3	No	0		0	No	0	0	Asymptomatic	Not tested	Not available		Not available	10	2		Not available							Not available	Agree Strongly	Disagree Strongly	Agree Strongly	Agree Strongly	Agree Strongly	Agree Strongly	Agree Strongly	Agree Strongly	Agree Strongly	Agree Strongly	Disagree Strongly	Agree Strongly	Agree Strongly	Agree Strongly	Agree Strongly	Agree Strongly	Agree Strongly	Agree Strongly
Male	0	Doctor	0	Junior	UK	0	surgery	1	Yes	1	Emergency Medicine	5	Yes	1	0	Asymptomatic	Not tested				45	5					Not available		Not available		Not available	Agree Strongly	Disagree Slightly	Agree Slightly	Agree Strongly	Agree Strongly	Agree Slightly	Agree Strongly	Agree Slightly	Agree Strongly	Neutral	Disagree Slightly	Agree Strongly	Agree Slightly	Agree Slightly	Agree Strongly	Agree Strongly	Agree Strongly	Agree Slightly
Male	0	Doctor	0	Junior	UK	0	surgery	1	Yes	1	Emergency Medicine	5	Yes	1	3	Symptomatic	Not tested				12	2					Not available		Not available		Not available	Agree Strongly	Disagree Slightly	Agree Strongly	Agree Strongly	Agree Strongly	Agree Strongly	Agree Strongly	Agree Slightly	Agree Strongly	Agree Strongly	Disagree Slightly	Agree Strongly	Agree Strongly	Agree Strongly	Agree Strongly	Agree Strongly	Agree Strongly	Agree Strongly
Female	1	Doctor	0	Junior	UK	0	em	4	No	0		0	Yes	1	3	Symptomatic	Not tested				10	2					Not available		Not available		Not available	Agree Slightly	Disagree Slightly	Agree Slightly	Disagree Slightly	Agree Slightly	Agree Strongly	Agree Strongly	Agree Strongly	Agree Strongly	Agree Strongly	Disagree Slightly	Neutral	Neutral	Neutral	Agree Slightly	Agree Slightly	Agree Strongly	Agree Strongly
Male	0	Doctor	0	Junior	UK	0	medicine	0	No	0	General Medicine	1	Yes	1	1	Asymptomatic	Tested				40	0					Not available		Not available		Not available	Agree Slightly	Neutral	Agree Slightly	Agree Slightly	Agree Slightly	Agree Slightly	Agree Slightly	Agree Slightly	Agree Slightly	Agree Slightly	Disagree Slightly	Agree Slightly	Agree Slightly	Agree Slightly	Agree Slightly	Agree Slightly	Agree Slightly	Agree Slightly
Female	1	Doctor	0	Junior	UK	0	medicine	0	No	0		0	Yes	1	3	Symptomatic	Not tested	Not available		Not available	8	1		Not available							Not available	Neutral	Disagree Slightly	Not Applicable	Agree Slightly	Agree Slightly	Agree Strongly	Neutral	Agree Slightly	Agree Slightly	Neutral	Disagree Slightly	Agree Strongly	Neutral	Neutral	Agree Strongly	Agree Slightly	Agree Slightly	Agree Strongly
Female	1	Doctor	0	Senior	UK	0	gp	5	No	0	Primary care	0	Yes	1	0	Asymptomatic	Not tested				12	2					Not available		Not available		Not available	Agree Strongly	Disagree Strongly	Agree Slightly	Agree Strongly	Agree Strongly	Agree Strongly	Agree Strongly	Agree Strongly	Agree Strongly	Agree Strongly	Disagree Strongly	Agree Strongly	Agree Strongly	Agree Slightly	Agree Strongly	Agree Strongly	Agree Strongly	Agree Strongly
Male	0	Doctor	0	Senior	UK	0	gp	5	No	0		0	Yes	1	3	Symptomatic	Not tested				13	3					Not available		Not available		Not available	Agree Strongly	Agree Slightly	Neutral	Agree Slightly	Neutral	Agree Strongly	Agree Strongly	Agree Strongly	Disagree Slightly	Agree Strongly	Disagree Strongly	Agree Strongly	Disagree Strongly	Neutral	Agree Strongly	Agree Strongly	Agree Strongly	Agree Strongly
Male	0	Nurse	1	Junior	UK	0	surgery	1	No	0		0	No	0	3	Symptomatic	Not tested				36	5					Not available		Not available		Not available	Agree Slightly	Disagree Slightly	Neutral	Agree Strongly	Neutral	Agree Slightly	Disagree Slightly	Agree Slightly	Agree Slightly	Agree Slightly	Agree Slightly	Agree Slightly	Neutral	Neutral	Neutral	Agree Strongly	Agree Strongly	Agree Slightly
Female	1	Nurse	1	Junior	UK	0	surgery	1	Yes	1	General Medicine	1	Yes	1	0	Asymptomatic	Not tested				13	3					Not available		Not available		Not available	Disagree Strongly	Agree Strongly	Disagree Slightly	Disagree Slightly	Disagree Slightly	Agree Slightly	Disagree Strongly	Neutral	Neutral	Neutral	Neutral	Neutral	Neutral	Disagree Slightly	Neutral	Disagree Slightly	Disagree Slightly	Neutral
Female	1	Nurse	1	Senior	UK	0	surgery	1	Yes	1	General Medicine	1	Yes	1	0	Asymptomatic	Not tested				45	5					Not available		Not available		Not available	Agree Slightly	Disagree Strongly	Disagree Strongly	Neutral	Agree Strongly	Agree Strongly	Agree Strongly	Agree Strongly	Agree Strongly	Neutral	Disagree Strongly	Agree Slightly	Agree Slightly	Agree Slightly	Agree Strongly	Agree Strongly	Agree Strongly	Agree Strongly
Female	1	Nurse	1	Senior	UK	0	medicine	0	Yes	1	COVID Cohort ward	1	Yes	1	0	Asymptomatic	Not tested				12	2					Not available		Not available		Not available	Disagree Slightly	Disagree Slightly	Disagree Slightly	Disagree Slightly	Disagree Slightly	Agree Strongly	Agree Slightly	Agree Slightly	Disagree Slightly	Agree Slightly	Disagree Slightly	Agree Slightly	Agree Slightly	Disagree Slightly	Agree Slightly	Agree Slightly	Agree Slightly	Agree Slightly
Male	0	Doctor	0	Senior	Other	3	surgery	1	No	0		0	No	0	0	Asymptomatic	Not tested	Not available		Not available	24	0	0								Not available	Agree Slightly	Disagree Slightly	Agree Slightly	Agree Slightly	Agree Strongly	Agree Slightly	Neutral	Disagree Slightly	Agree Slightly	Disagree Slightly	Agree Slightly	Agree Slightly	Disagree Slightly	Disagree Slightly	Agree Slightly	Neutral	Agree Slightly	Agree Slightly
Male	0	Doctor	0	Senior	Other	3	surgery	1	No	0		0	No	0	0	Asymptomatic	Not tested	Not available		Not available	6	2	2								Not available	Agree Slightly	Neutral	Disagree Slightly	Agree Slightly	Agree Slightly	Disagree Slightly	Disagree Strongly	Disagree Strongly	Disagree Strongly	Disagree Slightly	Agree Strongly	Disagree Strongly	Disagree Strongly	Neutral	Agree Strongly	Disagree Slightly	Disagree Slightly	Neutral
Female	1	Doctor	0	Senior	UK	0	medicine	0	No	0		0	Yes	1	0	Asymptomatic	Not tested				40	0					Not available		Not available		Not available	Agree Strongly	Agree Slightly	Neutral	Disagree Slightly	Neutral	Disagree Slightly	Agree Strongly	Agree Slightly	Agree Slightly	Neutral	Agree Slightly	Disagree Slightly	Disagree Slightly	Agree Slightly	Agree Strongly	Agree Strongly	Agree Strongly	Agree Strongly
Female	1	Doctor	0	Senior	UK	0	medicine	0	No	0		0	Yes	1	0	Asymptomatic	Not tested				10	2					Not available		Not available		Not available	Neutral	Neutral	Agree Slightly	Disagree Slightly	Agree Strongly	Neutral	Neutral	Agree Strongly	Agree Slightly	Neutral	Neutral	Agree Slightly	Agree Strongly	Neutral	Disagree Slightly	Neutral	Agree Slightly	Agree Slightly
Male	0	Doctor	0	Senior	UK	0	surgery	1	No	0		0	No	0	0	Asymptomatic	Not tested	Not available		Not available	40	0									Not available	Agree Strongly	Disagree Strongly	Agree Slightly	Agree Strongly	Agree Strongly	Neutral	Agree Strongly	Agree Strongly	Agree Slightly	Agree Slightly	Disagree Strongly	Agree Slightly	Agree Slightly	Neutral	Agree Strongly	Agree Slightly	Agree Strongly	Agree Strongly
Male	0	Doctor	0	Senior	UK	0	surgery	1	No	0	n/a	0	No	0	0	Asymptomatic	Not tested				6	1					Not available		Not available		Not available	Neutral	Agree Strongly	Agree Strongly	Agree Strongly	Agree Slightly	Agree Slightly	Agree Strongly	Agree Slightly	Agree Strongly	Agree Strongly	Disagree Strongly	Agree Strongly	Agree Strongly	Agree Strongly	Agree Strongly	Agree Strongly	Agree Strongly	Agree Strongly
Female	1	Nurse	1	Senior	UK	0	surgery	1	No	0		0	Yes	1	0	Asymptomatic	Not tested				10	2					Not available		Not available		Not available	Agree Strongly	Disagree Slightly	Agree Slightly	Agree Strongly	Agree Strongly	Agree Slightly	Neutral	Neutral	Agree Strongly	Agree Strongly	Neutral	Agree Slightly	Agree Slightly	Neutral	Agree Slightly	Agree Slightly	Neutral	Neutral
Male	0	Doctor	0	Junior	Other	3	surgery	1	No	0		0	No	0	4	Symptomatic	Tested	Not available		Not available	43	5	5								Not available	Agree Strongly	Disagree Strongly	Neutral	Agree Strongly	Agree Strongly	Agree Strongly	Agree Strongly	Neutral	Disagree Slightly	Disagree Slightly	Agree Strongly	Agree Strongly	Disagree Slightly	Neutral	Agree Slightly	Agree Slightly	Agree Strongly	Agree Strongly
Male	0	Doctor	0	Senior	Other	3	surgery	1	Yes	1	Intensive Care Medicine	4	No	0	0	Asymptomatic	Not tested	Not available		Not available	60	5	5								Not available	Agree Strongly	Agree Strongly	Neutral	Agree Strongly	Agree Slightly	Agree Slightly	Neutral	Neutral	Neutral	Neutral	Neutral	Neutral	Agree Slightly	Agree Slightly	Agree Strongly	Agree Slightly	Agree Slightly	Agree Strongly
Female	1	Doctor	0	Senior	UK	0	surgery	1	No	0		0	No	0	0	Asymptomatic	Not tested	Not available		Not available	40	0									Not available	Agree Strongly	Neutral	Agree Slightly	Agree Slightly	Agree Slightly	Agree Strongly	Agree Strongly	Agree Slightly	Agree Slightly	Agree Slightly	Neutral	Agree Slightly	Agree Slightly	Agree Slightly	Agree Slightly	Agree Slightly	Agree Slightly	Agree Slightly
Male	0	Doctor	0	Junior	UK	0	surgery	1	Yes	1	Emergency Medicine	5	Yes	1	5	Symptomatic	Tested				10	2					Not available		Not available		Not available	Agree Strongly	Neutral	Agree Slightly	Agree Strongly	Agree Strongly	Agree Strongly	Neutral	Agree Slightly	Agree Slightly	Disagree Slightly	Agree Slightly	Disagree Slightly	Agree Slightly	Disagree Slightly	Disagree Slightly	Agree Slightly	Neutral	Agree Slightly
Female	1	Nurse	1	Senior	UK	0	specialty	6	Yes	1	Intensive Care Medicine	4	Yes	1	0	Asymptomatic	Not tested				37.5	5					Not available		Not available		Not available	Agree Strongly	Disagree Slightly	Agree Strongly	Agree Strongly	Agree Strongly	Agree Strongly	Agree Strongly	Agree Strongly	Agree Strongly	Agree Slightly	Agree Slightly	Agree Strongly	Agree Slightly	Agree Strongly	Agree Slightly	Agree Strongly	Agree Strongly	Agree Strongly
Female	1	Nurse	1	Senior	UK	0	specialty	6	No	0		0	Yes	1	0	Asymptomatic	Not tested				50	5					Not available		Not available		Not available	Agree Strongly	Agree Strongly	Agree Strongly	Agree Strongly	Agree Strongly	Agree Strongly	Agree Slightly	Agree Strongly	Agree Strongly	Neutral	Agree Slightly	Agree Strongly	Agree Strongly	Agree Strongly	Agree Strongly	Agree Strongly	Agree Strongly	Agree Strongly
Female	1	Doctor	0	Junior	Other	3	surgery	1	Yes	1	Emergency Medicine	5	No	0	0	Asymptomatic	Not tested	Not available		Not available	50	5	5								Not available	Agree Slightly	Agree Slightly	Agree Slightly	Agree Strongly	Agree Strongly	Neutral	Agree Strongly	Agree Strongly	Agree Strongly	Agree Strongly	Agree Slightly	Agree Slightly	Agree Slightly	Agree Strongly	Agree Strongly	Agree Slightly	Agree Strongly	Agree Strongly
Female	1	Doctor	0	Junior	UK	0	em	4	Yes	1	Emergency Medicine	5	Yes	1	3	Symptomatic	Not tested				11	2					Not available		Not available		Not available	Agree Slightly	Agree Slightly	Agree Slightly	Agree Slightly	Agree Slightly	Neutral	Neutral	Agree Slightly	Agree Slightly	Agree Slightly	Agree Slightly	Agree Slightly	Agree Slightly	Neutral	Agree Slightly	Disagree Slightly	Agree Slightly	Agree Slightly
Female	1	Doctor	0	Junior	UK	0	Anaesthesia	3	No	0	Intensive Care Medicine	4	Yes	1	0	Asymptomatic	Not tested				50	5					Not available		Not available		Not available	Agree Strongly	Disagree Strongly	Agree Strongly	Agree Strongly	Agree Slightly	Agree Strongly	Agree Strongly	Agree Strongly	Agree Strongly	Agree Slightly	Disagree Strongly	Agree Strongly	Agree Strongly	Agree Strongly	Agree Slightly	Agree Slightly	Agree Strongly	Agree Slightly
Female	1	Doctor	0	Junior	UK	0	itu	2	No	0		0	Yes	1	0	Asymptomatic	Not tested				50	5					Not available		Not available		Not available	Agree Strongly	Neutral	Agree Slightly	Agree Strongly	Agree Strongly	Agree Strongly	Agree Strongly	Agree Strongly	Agree Strongly	Neutral	Agree Slightly	Disagree Slightly	Agree Slightly	Neutral	Agree Slightly	Disagree Slightly	Agree Strongly	Agree Strongly
Male	0	Doctor	0	Junior	UK	0	itu	2	No	0		0	Yes	1	3	Symptomatic	Not tested				52	5					Not available		Not available		Not available	Agree Strongly	Agree Slightly	Agree Slightly	Disagree Slightly	Disagree Slightly	Agree Slightly	Disagree Slightly	Agree Slightly	Disagree Slightly	Disagree Strongly	Agree Slightly	Disagree Slightly	Disagree Slightly	Disagree Slightly	Disagree Slightly	Disagree Slightly	Neutral	Agree Slightly
Female	1	Doctor	0	Junior	UK	0	specialty	6	Yes	1	Respiratory medicine	7	Yes	1	0	Asymptomatic	Not tested				9	2					Not available		Not available		Not available	Agree Strongly	Disagree Strongly	Agree Slightly	Agree Strongly	Agree Strongly	Agree Strongly	Agree Strongly	Agree Slightly	Agree Slightly	Agree Slightly	Disagree Strongly	Agree Strongly	Agree Slightly	Agree Strongly	Agree Strongly	Agree Strongly	Agree Strongly	Agree Strongly
Female	1	Doctor	0	Junior	UK	0	specialty	6	No	0	I am having to follow social shielding protocol so unfortunately have to work from home. I continue working with my old team but have picked up work with public health to fill my time.	0	No	0	0	Asymptomatic	Not tested				40	0					Not available		Not available		Not available	Not Applicable	Not Applicable	Not Applicable	Not Applicable	Not Applicable	Not Applicable	Not Applicable	Not Applicable	Agree Strongly	Neutral	Not Applicable	Agree Strongly	Agree Strongly	Not Applicable	Agree Slightly	Agree Slightly	Agree Strongly	Not Applicable
Male	0	Nurse	1		UK	0	em	4	No	0		0	Yes	1	0	Asymptomatic	Not tested				8	1									Not available	Agree Strongly	Disagree Strongly	Agree Strongly	Agree Strongly	Agree Strongly	Agree Strongly	Agree Strongly	Agree Strongly	Agree Slightly	Agree Slightly	Disagree Slightly	Agree Strongly	Agree Strongly	Agree Slightly	Agree Strongly	Agree Slightly	Agree Strongly	Agree Strongly
Male	0	AHP	2		UK	0	em	4	No	0		0	Yes	1	0	Asymptomatic	Not tested	Not available		Not available	20	4									Not available	Not Applicable	Agree Slightly	Agree Slightly	Agree Slightly	Agree Slightly	Not Applicable	Agree Slightly	Agree Slightly	Agree Strongly	Agree Slightly	Agree Slightly	Neutral	Disagree Slightly	Neutral	Agree Slightly	Agree Slightly	Agree Slightly	Agree Slightly
Female	1	Doctor	0	Senior	UK	0	gp	5	No	0		0	No	0	0	Asymptomatic	Not tested				8	1									Not available	Agree Strongly	Disagree Strongly	Agree Strongly	Agree Strongly	Agree Strongly	Agree Strongly	Agree Strongly	Agree Strongly	Agree Strongly	Agree Strongly	Disagree Slightly	Agree Strongly	Agree Strongly	Agree Strongly	Agree Strongly	Agree Strongly	Agree Strongly	Agree Strongly
Male	0	Doctor	0	Senior	UK	0	itu	2	No	0		0	Yes	1	0	Asymptomatic	Not tested				10	2									Not available	Agree Strongly	Disagree Strongly	Agree Strongly	Agree Strongly	Agree Strongly	Agree Slightly	Agree Strongly	Agree Strongly	Agree Strongly	Not Applicable	Disagree Strongly	Disagree Strongly	Agree Strongly	Agree Strongly	Agree Strongly	Agree Strongly	Agree Strongly	Agree Strongly
Male	0	Doctor	0	Senior	UK	0	em	4	No	0		0	Yes	1	0	Asymptomatic	Not tested				48	1									Not available	Agree Strongly	Disagree Strongly	Agree Strongly	Agree Strongly	Agree Strongly	Agree Strongly	Agree Strongly	Agree Strongly	Agree Slightly	Agree Strongly	Disagree Slightly	Agree Strongly	Agree Strongly	Agree Strongly	Agree Strongly	Agree Strongly	Agree Strongly	Agree Strongly
Female	1	Doctor	0	Junior	UK	0	medicine	0	No	0		0	Yes	1	3	Symptomatic	Not tested	Not available		Not available	55	5									Not available	Agree Strongly	Disagree Strongly	Agree Slightly	Agree Slightly	Agree Strongly	Agree Strongly	Neutral	Agree Slightly	Neutral	Agree Strongly	Disagree Strongly	Agree Slightly	Agree Slightly	Disagree Slightly	Agree Slightly	Neutral	Agree Slightly	Agree Slightly
Male	0	Doctor	0	Senior	UK	0	itu	2	No	0		0	Yes	1	0	Asymptomatic	Not tested				14	2									Not available	Agree Strongly	Agree Slightly	Agree Slightly	Agree Strongly	Agree Strongly	Agree Strongly	Agree Strongly	Agree Strongly	Agree Strongly	Agree Slightly	Disagree Slightly	Neutral	Agree Slightly	Agree Slightly	Agree Strongly	Agree Slightly	Agree Strongly	Agree Strongly
Female	1	Doctor	0	Junior	UK	0	surgery	1	No	0		0	Yes	1	0	Asymptomatic	Not tested				12.5	3					Not available		Not available		Not available	Agree Strongly	Agree Slightly	Agree Strongly	Agree Strongly	Agree Slightly	Agree Slightly	Agree Slightly	Agree Slightly	Agree Strongly	Agree Slightly	Agree Strongly	Agree Strongly	Agree Strongly	Agree Strongly	Agree Slightly	Neutral	Agree Strongly	Agree Strongly
Female	1	Doctor	0	Junior	UK	0	itu	2	No	0		0	Yes	1	3	Asymptomatic, previously symptomatic	Asymptomatic, previously symptomatic				13	3					Not available		Not available		Not available	Agree Slightly	Disagree Strongly	Agree Strongly	Agree Slightly	Agree Strongly	Agree Slightly	Agree Slightly	Agree Slightly	Agree Strongly	Disagree Slightly	Disagree Strongly	Agree Slightly	Neutral	Disagree Slightly	Agree Strongly	Agree Slightly	Agree Slightly	Agree Strongly
Female	1	Doctor	0	Junior	UK	0	surgery	1	Yes	1	Emergency Medicine	5	Yes	1	0	Asymptomatic	Not tested				48	1					Not available		Not available		Not available	Agree Strongly	Disagree Strongly	Not Applicable	Agree Strongly	Agree Strongly	Agree Strongly	Agree Strongly	Not Applicable	Agree Strongly	Neutral	Not Applicable	Not Applicable	Not Applicable	Agree Slightly	Agree Slightly	Agree Strongly	Agree Strongly	Agree Strongly
Male	0	Doctor	0	Junior	UK	0	Anaesthesia	3	Yes	1	Intensive Care Medicine	4	Yes	1	0	Asymptomatic	Not tested	Not available		Not available	12.5	3		Not available							Not available	Agree Strongly	Disagree Slightly	Agree Slightly	Neutral	Agree Strongly	Agree Slightly	Agree Strongly	Neutral	Agree Slightly	Neutral	Neutral	Neutral	Agree Slightly	Agree Slightly	Agree Strongly	Agree Strongly	Agree Strongly	Agree Strongly
Male	0	Nurse	1	Senior	UK	0	itu	2	No	0		0	Yes	1	0	Asymptomatic	Not tested	Not available		Not available	37.5	5									Not available	Agree Strongly	Disagree Slightly	Agree Strongly	Agree Slightly	Agree Strongly	Agree Strongly	Agree Strongly	Agree Strongly	Agree Strongly	Agree Slightly	Disagree Slightly	Agree Strongly	Agree Strongly	Neutral	Agree Strongly	Agree Slightly	Neutral	Agree Strongly
Female	1	Midwife	1	Senior	UK	0	specialty	6	No	0		0	No	0	3	Out of 7 days self isolation not tested	Out of 7 days self isolation not tested	Not available		Not available	10	2		Not available							Not available	Neutral	Disagree Slightly	Agree Slightly	Agree Strongly	Agree Strongly	Agree Strongly	Agree Strongly	Agree Strongly	Agree Slightly	Neutral	Disagree Slightly	Agree Strongly	Agree Strongly	Agree Strongly	Agree Strongly	Agree Strongly	Agree Strongly	Agree Strongly
Male	0	Doctor	0	Junior	UK	0	surgery	1	Yes	1	General Medicine	1	Yes	1	0	Asymptomatic	Not tested	Not available		Not available	9	2									Not available	Agree Strongly	Disagree Strongly	Agree Strongly	Agree Strongly	Agree Strongly	Agree Strongly	Agree Strongly	Agree Strongly	Neutral	Agree Slightly	Disagree Slightly	Agree Strongly	Agree Slightly	Neutral	Agree Slightly	Agree Slightly	Agree Strongly	Agree Strongly
Male	0	Doctor	0	Senior	UK	0	itu	2	No	0		0	Yes	1	0	Asymptomatic	Not tested				10	2									Not available	Agree Strongly	Disagree Strongly	Agree Strongly	Agree Strongly	Agree Strongly	Agree Slightly	Agree Strongly	Agree Strongly	Agree Strongly	Not Applicable	Disagree Strongly	Disagree Strongly	Agree Strongly	Agree Strongly	Agree Strongly	Agree Strongly	Agree Strongly	Agree Strongly
Male	0	Nurse	1	Senior	Other	3	surgery	1	No	0		0	No	0	0	Asymptomatic	Not tested	Not available		Not available	9	2	2								Not available	Agree Slightly	Agree Strongly	Agree Strongly	Agree Strongly	Agree Slightly	Agree Strongly	Agree Strongly	Agree Strongly	Agree Strongly	Disagree Strongly	Disagree Slightly	Agree Slightly	Disagree Strongly	Disagree Slightly	Agree Strongly	Agree Strongly	Agree Slightly	Agree Strongly
Female	1	Nurse	1	Senior	UK	0	surgery	1	Yes	1	Intensive Care Medicine	4	Yes	1	0	Asymptomatic	Not tested				38	5									Not available	Neutral	Neutral	Neutral	Agree Slightly	Disagree Slightly	Agree Slightly	Agree Slightly	Agree Strongly	Agree Slightly	Neutral	Neutral	Agree Slightly	Neutral	Agree Slightly	Agree Slightly	Agree Slightly	Agree Slightly	Agree Strongly
Female	1	Nurse	1	Senior	UK	0	surgery	1	Yes	1	Intensive Care Medicine	4	Yes	1	0	Asymptomatic	Not tested	Not available		Not available	37.5	5									Not available	Disagree Strongly	Disagree Slightly	Disagree Slightly	Agree Strongly	Disagree Slightly	Agree Slightly	Agree Slightly	Agree Slightly	Agree Strongly	Disagree Slightly	Disagree Slightly	Agree Slightly	Agree Slightly	Disagree Strongly	Agree Slightly	Agree Strongly	Agree Slightly	Agree Strongly
Female	1	AHP	2		UK	0	itu	2	No	0		0	Yes	1	0	Asymptomatic	Not tested				37.5	5					Not available		Not available		Not available	Agree Strongly	Agree Strongly	Disagree Slightly	Disagree Slightly	Agree Slightly	Agree Slightly	Agree Slightly	Disagree Slightly	Disagree Strongly	Agree Strongly	Agree Strongly	Disagree Strongly	Disagree Slightly	Disagree Slightly	Agree Strongly	Agree Slightly	Agree Slightly	Agree Strongly
Female	1	AHP	2		UK	0	surgery	1	Yes	1	Intensive Care Medicine	4	Yes	1	0	Asymptomatic	Not tested				8	1					Not available		Not available		Not available	Agree Strongly	Disagree Strongly	Disagree Strongly	Agree Strongly	Agree Strongly	Agree Strongly	Agree Strongly	Agree Strongly	Agree Strongly	Agree Strongly	Disagree Strongly	Agree Strongly	Agree Strongly	Agree Strongly	Agree Strongly	Agree Strongly	Agree Strongly	Agree Strongly
Female	1	AHP	2		UK	0	medicine	0	Yes	1	Intensive Care Medicine	4	Yes	1	0	Asymptomatic	Not tested				40	0					Not available		Not available		Not available	Agree Strongly	Agree Slightly	Neutral	Agree Strongly	Agree Slightly	Agree Slightly	Neutral	Neutral	Agree Slightly	Agree Slightly	Neutral	Agree Slightly	Disagree Slightly	Disagree Slightly	Agree Slightly	Disagree Slightly	Agree Slightly	Agree Strongly
Female	1	AHP	2		UK	0	specialty	6	Yes	1	General Medicine	1	Yes	1	0	Asymptomatic	Not tested				22.5	4					Not available		Not available		Not available	Agree Strongly	Agree Slightly	Disagree Slightly	Disagree Slightly	Agree Slightly	Agree Slightly	Neutral	Disagree Slightly	Agree Slightly	Agree Slightly	Neutral	Agree Strongly	Disagree Slightly	Agree Strongly	Neutral	Agree Slightly	Agree Slightly	Agree Slightly
Female	1	AHP	2		UK	0	gp	5	Yes	1	Primary Care	7	No	0	3	Symptomatic, tested still waiting for results 12 days later	Symptomatic, tested still waiting for results 12 days later	Not available		Not available	18.75	3		Not available							Not available	Not Applicable	Agree Slightly	Disagree Slightly	Disagree Slightly	Disagree Slightly	Disagree Slightly	Disagree Slightly	Not Applicable	Agree Slightly	Disagree Strongly	Disagree Slightly	Neutral	Agree Slightly	Neutral	Disagree Slightly	Disagree Strongly	Disagree Slightly	Neutral
Female	1	AHP	2		UK	0	Anaesthesia	3	Yes	1	Intensive Care Medicine	4	Yes	1	3	Symptomatic	Not tested	Not available		Not available	15	3		Not available							Not available	Neutral	Agree Strongly	Disagree Strongly	Disagree Strongly	Disagree Strongly	Disagree Strongly	Disagree Strongly	Disagree Strongly	Disagree Strongly	Disagree Strongly	Agree Strongly	Disagree Strongly	Disagree Strongly	Disagree Strongly	Neutral	Disagree Strongly	Disagree Strongly	Disagree Strongly
Female	1	Nurse	1	Senior	UK	0	specialty	6	No	0		0	No	0	0	Asymptomatic	Not tested				50	5					Not available		Not available		Not available	Agree Strongly	Disagree Strongly	Agree Strongly	Agree Strongly	Agree Strongly	Agree Strongly	Agree Strongly	Agree Strongly	Agree Strongly	Agree Strongly	Disagree Strongly	Agree Strongly	Agree Strongly	Agree Strongly	Agree Strongly	Agree Strongly	Agree Strongly	Agree Strongly
Female	1	Nurse	1	Senior	UK	0	surgery	1	No	0		0	Yes	1	5	Was confirmed positive now rtw	Was confirmed positive now rtw				37.5	5									Not available	Agree Slightly	Agree Slightly	Agree Slightly	Agree Slightly	Agree Slightly	Agree Strongly	Agree Strongly	Agree Strongly	Agree Strongly	Agree Strongly	Agree Slightly	Agree Slightly	Agree Slightly	Disagree Slightly	Agree Slightly	Agree Strongly	Disagree Strongly	Agree Strongly
Female	1	AHP	2	Surgical Care Practitioner	UK	0	gp	5	No	0	n/a	0	Yes	1	0	Asymptomatic	Not tested	Not available		Not available	9	2		Not available							Not available	Agree Strongly	Disagree Strongly	Agree Strongly	Agree Strongly	Agree Strongly	Agree Strongly	Agree Strongly	Agree Strongly	Agree Strongly	Agree Slightly	Agree Slightly	Agree Strongly	Agree Slightly	Agree Strongly	Disagree Slightly	Disagree Slightly	Disagree Slightly	Disagree Slightly
Male	0	Doctor	0	Senior	Other	3	surgery	1	No	0		0	Yes	1	0	Asymptomatic	Not tested	Not available		Not available	14	3	3								Not available	Agree Strongly	Disagree Slightly	Agree Slightly	Agree Slightly	Agree Strongly	Agree Slightly	Agree Slightly	Disagree Slightly	Agree Slightly	Disagree Slightly	Agree Strongly	Disagree Slightly	Disagree Slightly	Agree Slightly	Agree Strongly	Agree Slightly	Neutral	Agree Slightly
Female	1	Nurse	1	Senior	UK	0	surgery	1	No	0		0	No	0	0	Asymptomatic	Not tested	Not available		Not available	37	5		Not available							Not available	Agree Slightly	Disagree Strongly	Agree Strongly	Agree Strongly	Agree Strongly	Agree Strongly	Agree Strongly	Disagree Slightly	Agree Strongly	Agree Strongly	Disagree Strongly	Agree Strongly	Disagree Slightly	Agree Slightly	Agree Strongly	Agree Strongly	Agree Strongly	Agree Strongly
Female	1	AHP	2		UK	0	specialty	6	No	0		0	No	0	0	Asymptomatic	Not tested	Not available		Not available	18.5	3		Not available							Not available	Not Applicable	Disagree Strongly	Agree Strongly	Agree Strongly	Agree Strongly	Not Applicable	Agree Strongly	Agree Strongly	Agree Strongly	Agree Strongly	Disagree Strongly	Agree Strongly	Agree Strongly	Agree Strongly	Agree Strongly	Agree Strongly	Agree Strongly	Agree Strongly
Female	1	Nurse	1	Senior	UK	0	surgery	1	Yes	1	Eyes	7	No	0	0	Asymptomatic	Not tested	Not available		Not available	32	5		Not available							Not available	Agree Strongly	Disagree Strongly	Agree Strongly	Agree Strongly	Agree Strongly	Agree Slightly	Agree Strongly	Agree Strongly	Agree Strongly	Neutral	Not Applicable	Not Applicable	Not Applicable	Agree Strongly	Agree Slightly	Agree Strongly	Agree Strongly	Agree Strongly
Female	1	Nurse	1	Senior	UK	0	itu	2	No	0		0	Yes	1	0	Asymptomatic	Not tested	Not available		Not available	10	2		Not available							Not available	Agree Strongly	Disagree Strongly	Agree Strongly	Agree Strongly	Agree Strongly	Agree Strongly	Agree Strongly	Agree Strongly	Agree Strongly	Agree Strongly	Disagree Strongly	Agree Strongly	Agree Strongly	Agree Strongly	Agree Strongly	Agree Strongly	Agree Strongly	Agree Strongly
Male	0	AHP	2		Other	3	surgery	1	No	0		0	Yes	1	0	Asymptomatic	Not tested	Not available		Not available	9	2	2								Not available	Neutral	Agree Slightly	Disagree Slightly	Disagree Slightly	Agree Slightly	Agree Slightly	Agree Strongly	Agree Slightly	Agree Slightly	Agree Strongly	Agree Slightly	Agree Strongly	Agree Slightly	Agree Slightly	Agree Strongly	Agree Strongly	Agree Strongly	Agree Strongly
Female	1	AHP	2		UK	0	specialty	6	No	0		0	No	0	0	Asymptomatic	Not tested	Not available		Not available	18.5	3		Not available							Not available	Not Applicable	Disagree Strongly	Agree Strongly	Agree Strongly	Agree Strongly	Not Applicable	Agree Strongly	Agree Strongly	Agree Strongly	Agree Strongly	Disagree Strongly	Agree Strongly	Agree Strongly	Agree Strongly	Agree Strongly	Agree Strongly	Agree Strongly	Agree Strongly
Female	1	AHP	2		UK	0	surgery	1	Yes	1		7	Yes	1	0	Asymptomatic	Not tested	Not available		Not available	37.5	5									Not available	Agree Strongly	Not Applicable	Not Applicable	Agree Strongly	Agree Strongly	Agree Strongly	Agree Strongly	Neutral	Neutral	Neutral	Neutral	Neutral	Neutral	Agree Strongly	Agree Strongly	Agree Strongly	Agree Strongly	Agree Strongly
Female	1	Doctor	0	Senior	Other	3	specialty	6	No	0		0	No	0	0	Asymptomatic	Not tested	Not available		Not available	25	5	5								Not available	Agree Strongly	Disagree Strongly	Agree Strongly	Agree Strongly	Agree Strongly	Agree Strongly	Agree Strongly	Agree Strongly	Agree Strongly	Agree Strongly	Disagree Strongly	Agree Strongly	Agree Slightly	Agree Strongly	Agree Strongly	Agree Strongly	Agree Strongly	Agree Strongly
Male	0	Nurse	1	Senior	UK	0	surgery	1	No	0	N/a	0	Yes	1	0	Asymptomatic	Not tested				12	2					Not available		Not available		Not available	Neutral	Disagree Slightly	Neutral	Neutral	Agree Strongly	Neutral	Neutral	Neutral	Agree Strongly	Disagree Strongly	Neutral	Agree Strongly	Agree Strongly	Disagree Strongly	Agree Strongly	Neutral	Neutral	Neutral
Male	0	Nurse	1	Senior	UK	0	specialty	6	No	0		0	No	0	0	Asymptomatic	Not tested	Not available		Not available	40.5	1		Not available							Not available	Disagree Strongly	Disagree Strongly	Disagree Strongly	Neutral	Agree Strongly	Disagree Strongly	Disagree Strongly	Disagree Slightly	Agree Strongly	Agree Strongly	Agree Strongly	Agree Strongly	Disagree Slightly	Agree Slightly	Agree Strongly	Agree Slightly	Agree Slightly	Agree Strongly
Female	1	AHP	2		UK	0	surgery	1	Yes	1	Intensive Care Medicine	4	Yes	1	0	Asymptomatic	Not tested	Not available		Not available	5	5		Not available							Not available	Agree Strongly	Disagree Slightly	Agree Strongly	Agree Strongly	Agree Slightly	Neutral	Agree Strongly	Agree Strongly	Agree Slightly	Agree Strongly	Disagree Strongly	Agree Strongly	Agree Strongly	Agree Strongly	Agree Strongly	Neutral	Agree Strongly	Agree Strongly
Female	1	Doctor	0	Junior	Poland	1	surgery	1	No	0		0	No	0	0	Asymptomatic	Not tested	Not available		Not available	4	0	0								Not available	Agree Slightly	Agree Slightly	Disagree Slightly	Disagree Slightly	Agree Slightly	Disagree Slightly	Disagree Slightly	Disagree Slightly	Agree Slightly	Neutral	Agree Slightly	Neutral	Neutral	Disagree Slightly	Agree Slightly	Neutral	Disagree Slightly	Disagree Slightly
Male	0	Doctor	0	Senior	UK	0	surgery	1	No	0		0	Yes	1	0	Asymptomatic	Not tested				48	1					Not available		Not available		Not available	Agree Slightly	Disagree Strongly	Agree Strongly	Agree Strongly	Agree Strongly	Agree Strongly	Agree Strongly	Agree Strongly	Agree Strongly	Agree Slightly	Disagree Strongly	Agree Strongly	Agree Strongly	Agree Slightly	Agree Strongly	Agree Slightly	Agree Strongly	Agree Strongly
Male	0	Doctor	0	Senior	UK	0	specialty	6	No	0		0	No	0	0	Asymptomatic	Not tested	Not available		Not available	9	2									Not available	Agree Slightly	Disagree Strongly	Agree Slightly	Disagree Strongly	Agree Slightly	Agree Slightly	Agree Slightly	Agree Slightly	Agree Strongly	Agree Slightly	Agree Slightly	Agree Slightly	Agree Strongly	Agree Slightly	Neutral	Disagree Strongly	Disagree Strongly	Agree Strongly
Female	1	Doctor	0	Senior	UK	0	surgery	1	Yes	1	Intensive Care Medicine	4	Yes	1	0	Asymptomatic	Not tested				65	3					Not available		Not available		Not available	Agree Strongly	Disagree Slightly	Agree Strongly	Agree Strongly	Agree Strongly	Agree Strongly	Agree Strongly	Not Applicable	Agree Strongly	Not Applicable	Not Applicable	Not Applicable	Not Applicable	Not Applicable	Agree Strongly	Neutral	Agree Slightly	Agree Strongly
Male	0	Non-clinical	3		UK	0	medicine	0	Yes	1	Not listed	7	No	0	3	Symptomatic	Not tested				11	2					Not available		Not available		Not available	Not Applicable	Not Applicable	Not Applicable	Not Applicable	Not Applicable	Not Applicable	Not Applicable	Not Applicable	Not Applicable	Not Applicable	Not Applicable	Not Applicable	Not Applicable	Not Applicable	Disagree Strongly	Disagree Strongly	Disagree Strongly	Not Applicable
Female	1	Nurse	1	Senior	UK	0	surgery	1	Yes	1	Intensive Care Medicine	4	Yes	1	0	Asymptomatic	Not tested				13	3									Not available	Agree Strongly	Neutral	Agree Slightly	Agree Slightly	Agree Strongly	Disagree Slightly	Disagree Slightly	Agree Slightly	Agree Strongly	Agree Slightly	Agree Slightly	Neutral	Agree Slightly	Agree Slightly	Agree Slightly	Disagree Slightly	Neutral	Agree Slightly
Male	0	Doctor	0	Senior	UK	0	em	4	Yes	1	Intensive Care Medicine	4	Yes	1	0	Asymptomatic	Not tested				12	2					Not available		Not available		Not available	Agree Slightly	Disagree Strongly	Neutral	Agree Slightly	Agree Strongly	Agree Slightly	Neutral	Agree Slightly	Agree Strongly	Neutral	Neutral	Neutral	Neutral	Neutral	Agree Strongly	Neutral	Agree Slightly	Agree Slightly
Male	0	Doctor	0	Senior	UK	0	surgery	1	Yes	1	Intensive Care Medicine	4	Yes	1	0	Asymptomatic	Not tested				39	5					Not available		Not available		Not available	Agree Strongly	Neutral	Agree Strongly	Agree Strongly	Neutral	Agree Slightly	Agree Slightly	Not Applicable	Agree Slightly	Disagree Strongly	Not Applicable	Not Applicable	Not Applicable	Not Applicable	Agree Slightly	Agree Slightly	Agree Slightly	Agree Slightly
Female	1	Nurse	1	Senior	UK	0	medicine	0	No	0		0	Yes	1	3	Symptomatic	Not tested				40	0					Not available		Not available		Not available	Neutral	Agree Slightly	Neutral	Disagree Slightly	Agree Slightly	Disagree Slightly	Disagree Strongly	Disagree Slightly	Agree Strongly	Disagree Strongly	Agree Slightly	Disagree Strongly	Neutral	Disagree Strongly	Disagree Strongly	Disagree Strongly	Disagree Strongly	Disagree Strongly
Male	0	Doctor	0	Senior	UK	0	medicine	0	No	0		0	Yes	1	0	Asymptomatic	Not tested				48	1					Not available		Not available		Not available	Agree Slightly	Disagree Slightly	Agree Slightly	Agree Strongly	Agree Strongly	Agree Strongly	Agree Strongly	Agree Strongly	Agree Strongly	Neutral	Neutral	Neutral	Disagree Slightly	Agree Slightly	Agree Strongly	Agree Strongly	Agree Strongly	Agree Strongly
Female	1	Nurse	1	Junior	UK	0	medicine	0	Yes	1	Intensive Care Medicine	4	Yes	1	0	Asymptomatic	Not tested				13.5	4					Not available		Not available		Not available	Disagree Slightly	Disagree Strongly	Disagree Slightly	Agree Slightly	Agree Strongly	Agree Strongly	Agree Slightly	Agree Slightly	Agree Slightly	Agree Slightly	Agree Slightly	Neutral	Agree Slightly	Agree Strongly	Agree Strongly	Agree Slightly	Agree Slightly	Agree Slightly
Female	1	Nurse	1	Junior	UK	0	gp	5	No	0		0	Yes	1	0	Asymptomatic	Not tested	Not available		Not available	37.5	5									Not available	Agree Slightly	Agree Slightly	Agree Slightly	Agree Strongly	Agree Slightly	Agree Slightly	Agree Slightly	Agree Slightly	Agree Strongly	Neutral	Agree Slightly	Agree Slightly	Agree Slightly	Agree Slightly	Agree Slightly	Agree Strongly	Agree Slightly	Agree Slightly
Female	1	Nurse	1	Junior	UK	0	specialty	6	No	0		0	No	0	0	Asymptomatic	Not tested				7.5	2									Not available	Neutral	Neutral	Agree Slightly	Agree Slightly	Neutral	Agree Slightly	Neutral	Agree Slightly	Agree Strongly	Agree Slightly	Disagree Slightly	Agree Strongly	Agree Slightly	Neutral	Agree Slightly	Agree Slightly	Agree Slightly	Agree Slightly
Female	1	Nurse	1	Senior	UK	0	surgery	1	No	0		0	Yes	1	0	Asymptomatic	Not tested				40	0					Not available		Not available		Not available	Neutral	Agree Strongly	Disagree Slightly	Neutral	Disagree Slightly	Agree Slightly	Disagree Slightly	Disagree Slightly	Agree Slightly	Disagree Strongly	Agree Slightly	Agree Slightly	Neutral	Disagree Strongly	Neutral	Disagree Strongly	Disagree Slightly	Disagree Slightly
Female	1	Nurse	1	Senior	UK	0	surgery	1	Yes	1	Intensive Care Medicine	4	Yes	1	0	Asymptomatic	Not tested				13	3					Not available		Not available		Not available	Agree Slightly	Disagree Slightly	Not Applicable	Agree Strongly	Agree Strongly	Agree Slightly	Agree Slightly	Not Applicable	Agree Slightly	Agree Slightly	Not Applicable	Agree Slightly	Not Applicable	Not Applicable	Agree Slightly	Agree Slightly	Agree Slightly	Agree Slightly
Male	0	Doctor	0	Senior	UK	0	medicine	0	Yes	1	General Medicine	1	Yes	1	0	Asymptomatic	Not tested				9	2					Not available		Not available		Not available	Agree Strongly	Disagree Slightly	Agree Strongly	Agree Strongly	Agree Strongly	Agree Strongly	Agree Slightly	Agree Strongly	Agree Strongly	Disagree Slightly	Disagree Slightly	Agree Strongly	Agree Slightly	Agree Slightly	Agree Strongly	Agree Strongly	Agree Strongly	Agree Strongly
Female	1	Doctor	0	Senior	UK	0	Anaesthesia	3	Yes	1	Intensive Care Medicine	4	Yes	1	0	Asymptomatic	Not tested				40	0					Not available		Not available		Not available	Agree Slightly	Agree Slightly	Agree Strongly	Agree Strongly	Agree Strongly	Agree Slightly	Agree Slightly	Neutral	Agree Strongly	Disagree Strongly	Neutral	Agree Strongly	Neutral	Agree Strongly	Neutral	Agree Strongly	Agree Strongly	Agree Strongly
Female	1	Doctor	0	Senior	UK	0	specialty	6	Yes	1	Emergency Medicine	5	Yes	1	0	Asymptomatic	Not tested	Not available		Not available	8	1		Not available							Not available	Neutral	Neutral	Neutral	Agree Slightly	Agree Slightly	Neutral	Agree Slightly	Neutral	Disagree Slightly	Neutral	Neutral	Neutral	Neutral	Neutral	Disagree Slightly	Disagree Slightly	Neutral	Agree Slightly
Female	1	Doctor	0	Junior	UK	0	surgery	1	Yes	1	General Medicine	1	Yes	1	0	Asymptomatic	Not tested				60	2					Not available		Not available		Not available	Neutral	Neutral	Agree Slightly	Agree Strongly	Agree Strongly	Agree Slightly	Neutral	Neutral	Disagree Slightly	Neutral	Agree Slightly	Agree Slightly	Agree Slightly	Neutral	Neutral	Agree Slightly	Agree Slightly	Agree Slightly
Female	1	Doctor	0	Senior	UK	0	surgery	1	No	0		0	Yes	1	0	Asymptomatic	Not tested	7	7	9			2								Not available	Agree Strongly	Disagree Strongly	Agree Strongly	Agree Strongly	Agree Strongly	Agree Strongly	Agree Strongly	Agree Strongly	Agree Strongly	Agree Strongly	Disagree Strongly	Agree Strongly	Agree Strongly	Agree Strongly	Agree Strongly	Agree Strongly	Agree Strongly	Agree Strongly
Male	0	Doctor	0	Senior	UK	0	gp	5	No	0		0	Yes	1	0	Asymptomatic	Not tested	6	6	10			2								Not available	Agree Strongly	Disagree Strongly	Agree Strongly	Agree Strongly	Agree Strongly	Agree Strongly	Agree Strongly	Agree Strongly	Agree Strongly	Agree Slightly	Disagree Slightly	Agree Strongly	Agree Slightly	Agree Strongly	Agree Slightly	Agree Slightly	Agree Strongly	Agree Strongly
Female	1	Doctor	0	Junior	UK	0	medicine	0	No	0		0	Yes	1	0	Asymptomatic	Not tested	4	4	12			2				Not available		Not available		Not available	Neutral	Agree Slightly	Disagree Slightly	Agree Strongly	Agree Strongly	Disagree Slightly	Disagree Strongly	Neutral	Agree Strongly	Disagree Strongly	Disagree Slightly	Disagree Slightly	Agree Slightly	Disagree Slightly	Disagree Strongly	Disagree Strongly	Agree Slightly	Disagree Strongly
Male	0	Doctor	0	Senior	UK	0	gp	5	No	0		0	Yes	1	0	Asymptomatic	Not tested	3	3	12			2								Not available	Agree Strongly	Disagree Slightly	Agree Strongly	Agree Strongly	Agree Strongly	Agree Slightly	Agree Slightly	Agree Strongly	Agree Slightly	Agree Slightly	Disagree Slightly	Agree Strongly	Agree Strongly	Agree Strongly	Neutral	Agree Slightly	Neutral	Agree Strongly
Female	1	Doctor	0	Senior	UK	0	gp	5	No	0		0	Yes	1	0	Asymptomatic	Not tested	2	2	5			5								Not available	Agree Strongly	Disagree Slightly	Agree Slightly	Agree Strongly	Agree Slightly	Agree Strongly	Agree Strongly	Agree Strongly	Agree Strongly	Agree Strongly	Disagree Slightly	Agree Strongly	Agree Slightly	Agree Slightly	Agree Slightly	Neutral	Agree Slightly	Agree Slightly
Male	0	Doctor	0	Senior	UK	0	gp	5	No	0		0	Yes	1	3	Probable past infection - untested .	Probable past infection - untested .	6	6	11			2								Not available	Agree Slightly	Agree Slightly	Agree Slightly	Agree Slightly	Neutral	Agree Strongly	Agree Slightly	Agree Strongly	Agree Slightly	Agree Strongly	Agree Slightly	Disagree Slightly	Agree Slightly	Disagree Slightly	Agree Strongly	Agree Strongly	Agree Strongly	Agree Strongly
Female	1	Doctor	0	Senior	UK	0	medicine	0	No	0		0	Yes	1	0	Asymptomatic	Not tested	4	4								Not available		Not available		Not available	Agree Strongly	Disagree Slightly	Agree Slightly	Agree Slightly	Agree Slightly	Agree Slightly	Agree Strongly	Neutral	Disagree Slightly	Agree Slightly	Disagree Slightly	Neutral	Neutral	Not Applicable	Agree Strongly	Agree Slightly	Agree Strongly	Agree Strongly
Female	1	Doctor	0	Senior	UK	0	Anaesthesia	3	Yes	1	Intensive Care Medicine	4	Yes	1	0	Asymptomatic	Not tested	4	4								Not available		Not available		Not available	Neutral	Agree Slightly	Disagree Slightly	Disagree Strongly	Disagree Slightly	Disagree Strongly	Disagree Strongly	Disagree Strongly	Disagree Strongly	Neutral	Agree Slightly	Disagree Slightly	Disagree Slightly	Disagree Slightly	Disagree Slightly	Disagree Slightly	Disagree Slightly	Disagree Strongly
Female	1	Doctor	0	Senior	UK	0	specialty	6	No	0		0	Yes	1	0	Asymptomatic	Not tested	4	4								Not available		Not available		Not available	Agree Strongly	Disagree Slightly	Agree Slightly	Agree Strongly	Agree Strongly	Agree Strongly	Agree Slightly	Agree Slightly	Agree Slightly	Agree Slightly	Disagree Slightly	Neutral	Agree Slightly	Neutral	Agree Strongly	Agree Strongly	Agree Strongly	Agree Strongly
Female	1	Doctor	0	Senior	UK	0	Anaesthesia	3	Yes	1	Intensive Care Medicine	4	Yes	1	0	Asymptomatic	Not tested	4	4								Not available		Not available		Not available	Neutral	Neutral	Neutral	Neutral	Disagree Slightly	Neutral	Disagree Slightly	Neutral	Neutral	Neutral	Agree Slightly	Neutral	Disagree Slightly	Neutral	Neutral	Neutral	Neutral	Neutral
Female	1	Doctor	0	Senior	UK	0	medicine	0	No	0		0	Yes	1	0	Asymptomatic	Not tested	4	4	12			2				Not available		Not available		Not available	Agree Strongly	Disagree Strongly	Agree Slightly	Agree Slightly	Agree Strongly	Agree Slightly	Agree Strongly	Agree Strongly	Agree Slightly	Agree Slightly	Disagree Slightly	Agree Strongly	Agree Slightly	Agree Strongly	Agree Strongly	Neutral	Agree Slightly	Agree Strongly
Female	1	Doctor	0	Senior	UK	0	medicine	0	No	0		0	Yes	1	0	Asymptomatic	Not tested	5	5	12			2				Not available		Not available		Not available	Agree Strongly	Disagree Slightly	Not Applicable	Agree Slightly	Agree Strongly	Agree Strongly	Agree Strongly	Agree Strongly	Agree Strongly	Agree Strongly	Agree Slightly	Agree Slightly	Agree Slightly	Agree Slightly	Disagree Slightly	Disagree Slightly	Neutral	Neutral
Female	1	Doctor	0	Senior	UK	0	specialty	6	Yes	1	Intensive Care Medicine	4	Yes	1	0	Asymptomatic	Not tested	3	3								Not available		Not available		Not available	Agree Strongly	Disagree Strongly	Agree Strongly	Agree Strongly	Agree Strongly	Agree Strongly	Agree Strongly	Agree Slightly	Agree Strongly	Agree Slightly	Agree Slightly	Agree Slightly	Disagree Slightly	Agree Slightly	Agree Strongly	Disagree Slightly	Agree Slightly	Agree Strongly
Female	1	Doctor	0	Senior	UK	0	specialty	6	No	0		0	No	0	0	Asymptomatic	Not tested	7	7	8			1				Not available		Not available		Not available	Not Applicable	Disagree Slightly	Not Applicable	Not Applicable	Agree Slightly	Agree Slightly	Not Applicable	Not Applicable	Agree Slightly	Agree Strongly	Disagree Slightly	Agree Slightly	Agree Slightly	Agree Slightly	Agree Strongly	Agree Strongly	Agree Strongly	Agree Strongly
Male	0	Doctor	0	Senior	UK	0	surgery	1	No	0		0	Yes	1	3	Symptomatic	Not tested	7	7	12			2				Not available		Not available		Not available	Agree Strongly	Disagree Strongly	Agree Strongly	Agree Strongly	Agree Strongly	Agree Strongly	Agree Strongly	Agree Strongly	Agree Strongly	Agree Strongly	Disagree Strongly	Agree Strongly	Agree Strongly	Agree Strongly	Agree Strongly	Agree Strongly	Agree Strongly	Agree Strongly
Male	0	Doctor	0	Senior	UK	0	surgery	1	No	0		0	No	0	0	Asymptomatic	Not tested				40	0					Not available		Not available		Not available	Agree Strongly	Disagree Slightly	Neutral	Agree Strongly	Agree Slightly	Agree Strongly	Disagree Slightly	Agree Slightly	Agree Strongly	Disagree Slightly	Neutral	Neutral	Disagree Slightly	Neutral	Disagree Slightly	Neutral	Agree Slightly	Agree Strongly
Female	1	Doctor	0	Junior	UK	0	medicine	0	No	0		0	Yes	1	0	Asymptomatic	Not tested	4	4	12			2				Not available		Not available		Not available	Agree Slightly	Disagree Strongly	Agree Strongly	Agree Strongly	Agree Strongly	Agree Strongly	Agree Strongly	Agree Strongly	Agree Slightly	Agree Slightly	Agree Slightly	Agree Strongly	Agree Slightly	Agree Strongly	Agree Strongly	Agree Slightly	Agree Strongly	Agree Strongly
Female	1	Doctor	0	Junior	UK	0	em	4	No	0		0	Yes	1	2	Asymptomatic	Tested	7	7								Not available		Not available		Not available	Agree Slightly	Disagree Slightly	Agree Slightly	Agree Slightly	Agree Strongly	Agree Strongly	Agree Strongly	Agree Strongly	Agree Slightly	Neutral	Agree Slightly	Agree Slightly	Agree Slightly	Agree Slightly	Agree Slightly	Agree Strongly	Agree Strongly	Agree Strongly
Female	1	Doctor	0	Junior	UK	0	specialty	6	No	0		0	Yes	1	0	Asymptomatic	Not tested	2	2								Not available		Not available		Not available	Agree Strongly	Disagree Strongly	Agree Slightly	Agree Strongly	Agree Strongly	Agree Strongly	Agree Strongly	Agree Strongly	Agree Strongly	Agree Strongly	Disagree Slightly	Agree Strongly	Agree Slightly	Agree Slightly	Agree Strongly	Agree Strongly	Agree Strongly	Agree Strongly
Male	0	Doctor	0	Junior	UK	0	Anaesthesia	3	Yes	1	Intensive Care Medicine	4	Yes	1	0	Asymptomatic	Not tested				45.5	5					Not available		Not available		Not available	Agree Strongly	Disagree Strongly	Agree Slightly	Agree Slightly	Agree Strongly	Agree Strongly	Agree Slightly	Agree Slightly	Agree Strongly	Agree Strongly	Disagree Slightly	Agree Strongly	Agree Strongly	Agree Strongly	Agree Slightly	Disagree Strongly	Agree Strongly	Neutral
Male	0	Doctor	0	Junior	UK	0	surgery	1	Yes	1	Intensive Care Medicine	4	Yes	1	0	Asymptomatic	Not tested	6	6								Not available		Not available		Not available	Agree Strongly	Agree Slightly	Agree Slightly	Agree Slightly	Neutral	Agree Slightly	Agree Slightly	Agree Slightly	Disagree Slightly	Disagree Strongly	Disagree Slightly	Neutral	Neutral	Neutral	Agree Slightly	Agree Slightly	Agree Slightly	Agree Slightly
Female	1	Doctor	0	Junior	UK	0	surgery	1	No	0		0	No	0	0	Asymptomatic	Not tested	4	4								Not available		Not available		Not available	Not Applicable	Disagree Slightly	Agree Slightly	Agree Strongly	Agree Strongly	Agree Slightly	Agree Strongly	Agree Strongly	Agree Strongly	Disagree Strongly	Agree Slightly	Agree Strongly	Agree Slightly	Agree Slightly	Agree Strongly	Disagree Strongly	Agree Slightly	Agree Slightly
Female	1	Doctor	0	Junior	UK	0	medicine	0	No	0		0	No	0	2	Asymptomatic	Tested										Not available		Not available		Not available	Neutral	Agree Slightly	Neutral	Agree Strongly	Agree Slightly	Agree Slightly	Agree Strongly	Agree Strongly	Agree Strongly	Neutral	Disagree Slightly	Agree Slightly	Neutral	Disagree Slightly	Agree Strongly	Neutral	Agree Slightly	Agree Strongly
Male	0	Doctor	0	Junior	UK	0	surgery	1	Yes	1	Intensive Care Medicine	4	Yes	1	0	Asymptomatic	Not tested	6	6								Not available		Not available		Not available	Agree Strongly	Agree Slightly	Agree Slightly	Agree Slightly	Neutral	Agree Slightly	Agree Slightly	Agree Slightly	Disagree Slightly	Disagree Strongly	Disagree Slightly	Neutral	Neutral	Neutral	Agree Slightly	Agree Slightly	Agree Slightly	Agree Slightly
Male	0	Doctor	0	Junior	UK	0	surgery	1	Yes	1	General Medicine	1	Yes	1	3	Symptomatic	Not tested	4	4	12			2				Not available		Not available		Not available	Disagree Slightly	Disagree Slightly	Disagree Slightly	Agree Slightly	Agree Slightly	Neutral	Agree Slightly	Agree Slightly	Agree Slightly	Neutral	Disagree Slightly	Agree Strongly	Neutral	Disagree Slightly	Agree Strongly	Agree Strongly	Agree Strongly	Agree Strongly
Female	1	Doctor	0	Junior	UK	0	surgery	1	Yes	1	Trauma surgery	3	Yes	1	5	Symptomatic	Tested	3	3	12			2				Not available		Not available		Not available	Neutral	Disagree Slightly	Neutral	Agree Strongly	Agree Slightly	Agree Strongly	Neutral	Agree Slightly	Agree Slightly	Disagree Slightly	Disagree Slightly	Agree Strongly	Neutral	Disagree Slightly	Agree Slightly	Agree Slightly	Agree Slightly	Agree Slightly
Female	1	Doctor	0	Junior	UK	0	specialty	6	Yes	1	General Medicine	1	Yes	1	0	Asymptomatic	Not tested	5	5								Not available		Not available		Not available	Agree Strongly	Disagree Slightly	Agree Slightly	Agree Strongly	Agree Slightly	Agree Strongly	Agree Strongly	Agree Strongly	Agree Strongly	Neutral	Neutral	Agree Slightly	Agree Slightly	Agree Slightly	Disagree Slightly	Disagree Slightly	Agree Slightly	Agree Strongly
Male	0	Doctor	0	Junior	UK	0	itu	2	No	0	Intensive Care Medicine	0	Yes	1	0	Asymptomatic	Not tested				8	1					Not available		Not available		Not available	Agree Strongly	Disagree Slightly	Agree Strongly	Agree Strongly	Agree Strongly	Agree Slightly	Agree Slightly	Neutral	Agree Slightly	Disagree Slightly	Neutral	Agree Slightly	Neutral	Agree Slightly	Agree Slightly	Neutral	Agree Slightly	Agree Slightly
Female	1	Doctor	0	Junior	UK	0	itu	2	No	0	n/a	0	Yes	1	0	Asymptomatic	Not tested	4	4								Not available		Not available		Not available	Agree Strongly	Disagree Slightly	Agree Slightly	Agree Strongly	Agree Strongly	Agree Slightly	Agree Slightly	Agree Slightly	Agree Slightly	Neutral	Neutral	Not Applicable	Agree Slightly	Agree Slightly	Agree Strongly	Agree Slightly	Agree Slightly	Agree Strongly
Female	1	Doctor	0	Junior	UK	0	specialty	6	No	0		0	Yes	1	0	Asymptomatic	Not tested	3	3	8			1				Not available		Not available		Not available	Agree Strongly	Disagree Strongly	Agree Strongly	Agree Strongly	Agree Strongly	Agree Strongly	Agree Strongly	Agree Strongly	Agree Strongly	Agree Slightly	Disagree Slightly	Agree Slightly	Agree Strongly	Agree Strongly	Agree Slightly	Neutral	Agree Slightly	Agree Strongly
Male	0	Doctor	0	Junior	UK	0	medicine	0	No	0		0	Yes	1	0	Asymptomatic	Not tested	5	5	8.5			2				Not available		Not available		Not available	Agree Strongly	Disagree Strongly	Agree Strongly	Agree Strongly	Agree Strongly	Agree Strongly	Agree Strongly	Agree Strongly	Agree Strongly	Agree Strongly	Disagree Strongly	Agree Strongly	Agree Strongly	Agree Strongly	Agree Strongly	Agree Strongly	Agree Strongly	Agree Strongly
Male	0	Doctor	0	Junior	UK	0	em	4	No	0		0	Yes	1	0	Asymptomatic	Not tested	Not available		Not available	9	2		Not available							Not available	Agree Strongly	Disagree Slightly	Agree Strongly	Agree Strongly	Agree Strongly	Agree Strongly	Neutral	Agree Strongly	Neutral	Agree Strongly	Disagree Strongly	Agree Slightly	Agree Slightly	Agree Slightly	Disagree Strongly	Agree Slightly	Agree Slightly	Agree Slightly
Female	1	Doctor	0	Senior	Other	3	Anaesthesia	3	No	0		0	No	0	0	Asymptomatic	Not tested	7	7	9			2								Not available	Agree Strongly	Disagree Strongly	Agree Strongly	Agree Strongly	Agree Strongly	Agree Strongly	Agree Strongly	Agree Strongly	Agree Strongly	Agree Strongly	Disagree Strongly	Agree Strongly	Agree Strongly	Agree Strongly	Agree Strongly	Agree Strongly	Agree Strongly	Agree Strongly
Male	0	Doctor	0	Senior	UK	0	em	4	No	0		0	Yes	1	0	Asymptomatic	Not tested	5	5	10			2	White	0	0	Not available		Not available		Not available	Agree Strongly	Disagree Strongly	Agree Strongly	Agree Strongly	Agree Strongly	Agree Strongly	Agree Strongly	Agree Slightly	Agree Strongly	Agree Strongly	Disagree Strongly	Agree Slightly	Agree Slightly	Agree Slightly	Agree Strongly	Agree Strongly	Agree Strongly	Agree Strongly
Female	1	Doctor	0	Junior	UK	0	medicine	0	No	0		0	Yes	1	0	Asymptomatic	Not tested	4	4	12			2				Not available		Not available		Not available	Agree Slightly	Disagree Strongly	Agree Strongly	Agree Strongly	Agree Strongly	Agree Strongly	Agree Strongly	Agree Strongly	Agree Slightly	Agree Slightly	Agree Slightly	Agree Strongly	Agree Slightly	Agree Strongly	Agree Strongly	Agree Slightly	Agree Strongly	Agree Strongly
Male	0	Doctor	0	Junior	UK	0	surgery	1	No	0		0	Yes	1	5	Confirmed positive 2 weeks ago	Tested	3	3	12			2	White	0	0	Not available		Not available		Not available	Agree Slightly	Disagree Slightly	Agree Slightly	Agree Strongly	Agree Strongly	Agree Slightly	Agree Strongly	Agree Strongly	Agree Slightly	Neutral	Neutral	Agree Strongly	Agree Strongly	Agree Strongly	Agree Strongly	Agree Slightly	Agree Strongly	Agree Strongly
Female	1	Doctor	0	Junior	UK	0	Anaesthesia	3	Yes	1	Intensive Care Medicine	4	Yes	1	0	Asymptomatic	Not tested	4	4	13			3	White	0	0	Not available		Not available		Not available	Agree Slightly	Disagree Slightly	Agree Slightly	Agree Strongly	Agree Strongly	Agree Strongly	Agree Slightly	Agree Strongly	Neutral	Neutral	Disagree Slightly	Agree Slightly	Agree Slightly	Agree Slightly	Agree Strongly	Agree Strongly	Agree Strongly	Agree Strongly
Female	1	Nurse	1	Senior	UK	0	surgery	1	No	0		0	Yes	1	0	Asymptomatic	Not tested	5	5	11			2	White	0	0	Not available		Not available		Not available	Disagree Strongly	Disagree Strongly	Disagree Slightly	Agree Strongly	Agree Strongly	Agree Strongly	Agree Strongly	Neutral	Agree Slightly	Disagree Slightly	Neutral	Agree Strongly	Agree Slightly	Disagree Slightly	Agree Strongly	Agree Slightly	Agree Slightly	Agree Strongly
Female	1	Doctor	0	Senior	UK	0	medicine	0	No	0		0	Yes	1	0	Asymptomatic	Not tested	5	5	12			2	White	0	0	Not available		Not available		Not available	Agree Strongly	Disagree Strongly	Agree Strongly	Agree Strongly	Agree Strongly	Agree Slightly	Agree Strongly	Agree Slightly	Agree Strongly	Agree Slightly	Disagree Slightly	Agree Strongly	Agree Slightly	Agree Strongly	Agree Strongly	Agree Strongly	Agree Strongly	Agree Strongly
Male	0	Doctor	0	Senior	UK	0	surgery	1	No	0		0	Don't Know	2	0	Asymptomatic	Not tested	3	3	12			2	White	0	0					Not available	Agree Slightly	Neutral	Disagree Slightly	Agree Slightly	Disagree Slightly	Disagree Slightly	Agree Slightly	Disagree Slightly	Agree Slightly	Neutral	Agree Slightly	Disagree Slightly	Neutral	Neutral	Agree Slightly	Agree Slightly	Neutral	Neutral
Female	1	Doctor	0	Junior	UK	0	gp	5	Yes	1	Mixture of General Practice and every fourth week working with the hospital paediatric team on an adult Covid ward	1	Yes	1	0	Asymptomatic	Not tested	4	4	9			2	White	0	0	Not available		Not available		Not available	Agree Strongly	Disagree Strongly	Agree Slightly	Agree Strongly	Agree Strongly	Agree Strongly	Agree Strongly	Agree Strongly	Agree Strongly	Agree Slightly	Disagree Strongly	Agree Slightly	Agree Strongly	Agree Strongly	Agree Strongly	Agree Slightly	Agree Strongly	Agree Strongly
Female	1	Nurse	1	Senior	UK	0	surgery	1	No	0		0	Don't Know	2	0	Asymptomatic	Not tested	5	5	8			1	White	0	0					Not available	Agree Slightly	Disagree Slightly	Agree Slightly	Agree Slightly	Agree Slightly	Agree Strongly	Agree Slightly	Agree Slightly	Agree Slightly	Agree Slightly	Disagree Slightly	Agree Slightly	Agree Slightly	Disagree Slightly	Agree Slightly	Agree Slightly	Agree Slightly	Agree Strongly
Prefer not to say	2	Doctor	0	Trust Grade Doctor in Anaesthetics	UK	0	Anaesthesia	3	Yes	1	Intensive Care Medicine	4	Yes	1	0	Asymptomatic	Not tested	4	4	12.5			3	Asian / Asian British	1	1	Not available		Not available		Not available	Agree Slightly	Neutral	Agree Slightly	Agree Slightly	Agree Slightly	Agree Slightly	Agree Slightly	Neutral	Agree Slightly	Agree Slightly	Disagree Slightly	Agree Slightly	Agree Slightly	Agree Slightly	Agree Strongly	Agree Slightly	Agree Slightly	Agree Slightly
Male	0	Doctor	0	Senior	Other	3	surgery	1	No	0		0	No	0	0	Asymptomatic	Not tested	1	1	5			1	White	0	0					Not available	Neutral	Agree Strongly	Disagree Slightly	Agree Slightly	Agree Slightly	Disagree Slightly	Disagree Strongly	Neutral	Disagree Strongly	Disagree Strongly	Agree Slightly	Agree Slightly	Neutral	Disagree Slightly	Agree Strongly	Agree Slightly	Neutral	Agree Slightly
Male	0	Doctor	0	Senior	Other	3	surgery	1	No	0	Not redeployed	0	No	0	0	Asymptomatic	Not tested	2	2	8			1	Asian / Asian British	1	0					Not available	Neutral	Neutral	Neutral	Neutral	Neutral	Neutral	Disagree Strongly	Neutral	Neutral	Neutral	Disagree Strongly	Neutral	Neutral	Neutral	Agree Strongly	Neutral	Neutral	Agree Strongly
Male	0	Doctor	0	Senior	UK	0	surgery	1	Yes	1	Intensive Care Medicine	4	Yes	1	0	Asymptomatic	Not tested	4	4	13			3	White	0	0	Not available		Not available		Not available	Agree Strongly	Disagree Strongly	Agree Strongly	Agree Strongly	Agree Strongly	Agree Slightly	Agree Strongly	Agree Strongly	Agree Strongly	Agree Slightly	Disagree Strongly	Agree Strongly	Agree Slightly	Agree Strongly	Agree Strongly	Agree Strongly	Agree Strongly	Agree Strongly
Female	1	Doctor	0	Senior	UK	0	Anaesthesia	3	No	0	Intensive Care Medicine	0	Yes	1	0	Asymptomatic	Not tested	5	5	13			3	White	0	0	Not available		Not available		Not available	Agree Strongly	Disagree Slightly	Agree Slightly	Agree Strongly	Agree Slightly	Agree Strongly	Agree Strongly	Agree Strongly	Agree Strongly	Neutral	Neutral	Agree Slightly	Agree Slightly	Neutral	Agree Slightly	Agree Strongly	Agree Strongly	Agree Strongly
Female	1	Doctor	0	Senior	UK	0	Anaesthesia	3	No	0	Intensive Care Medicine	0	Yes	1	0	Asymptomatic	Not tested	5	5	13			3	White	0	0	Not available		Not available		Not available	Agree Strongly	Disagree Slightly	Agree Slightly	Agree Strongly	Agree Slightly	Agree Strongly	Agree Strongly	Agree Strongly	Agree Strongly	Neutral	Neutral	Agree Slightly	Agree Slightly	Neutral	Agree Slightly	Agree Strongly	Agree Strongly	Agree Strongly
Female	1	Doctor	0	Junior	UK	0	medicine	0	No	0		0	Yes	1	0	Asymptomatic	Not tested	4	4	12			2	White	0	0	Not available		Not available		Not available	Agree Strongly	Disagree Slightly	Agree Slightly	Agree Strongly	Agree Slightly	Agree Slightly	Agree Slightly	Agree Strongly	Agree Slightly	Agree Strongly	Disagree Slightly	Agree Slightly	Agree Strongly	Agree Slightly	Agree Slightly	Agree Slightly	Agree Slightly	Agree Slightly
Male	0	Doctor	0	Senior	UK	0	medicine	0	No	0		0	Yes	1	0	Asymptomatic	Not tested	4	4	8			1	White	0	0	Not available		Not available		Not available	Agree Slightly	Disagree Slightly	Agree Slightly	Agree Slightly	Neutral	Neutral	Agree Slightly	Agree Slightly	Agree Strongly	Agree Slightly	Neutral	Agree Slightly	Agree Slightly	Agree Slightly	Agree Slightly	Agree Slightly	Agree Slightly	Agree Slightly
Male	0	Doctor	0	Senior	Other	3	surgery	1	No	0		0	No	0	0	Asymptomatic	Not tested	6	6	9			2	White	0	0					Not available	Neutral	Agree Slightly	Disagree Slightly	Not Applicable	Agree Strongly	Agree Strongly	Agree Slightly	Agree Slightly	Neutral	Disagree Strongly	Agree Slightly	Disagree Slightly	Disagree Slightly	Neutral	Agree Slightly	Neutral	Neutral	Neutral
Male	0	Doctor	0	Senior	UK	0	surgery	1	Yes	1	Intensive Care Medicine	4	Yes	1	0	Asymptomatic	Not tested	4	4	13			3	Mixed / Multiple ethnic groups	3	1	Not available		Not available		Not available	Neutral	Disagree Slightly	Neutral	Agree Slightly	Agree Strongly	Neutral	Agree Strongly	Not Applicable	Neutral	Disagree Slightly	Neutral	Neutral	Agree Slightly	Agree Slightly	Neutral	Agree Strongly	Agree Slightly	Agree Strongly
Female	1	Doctor	0	Junior	UK	0	medicine	0	Yes	1	Intensive Care Medicine	4	Yes	1	0	Asymptomatic	Not tested	4	4	13			3	White	0	0	Not available		Not available		Not available	Agree Strongly	Disagree Strongly	Agree Strongly	Agree Strongly	Agree Strongly	Agree Strongly	Agree Strongly	Agree Strongly	Agree Strongly	Disagree Slightly	Disagree Slightly	Agree Slightly	Agree Slightly	Agree Strongly	Agree Strongly	Agree Strongly	Agree Strongly	Agree Strongly
Female	1	Nurse	1	Junior	Other	3	gp	5	No	0		0	Yes	1	0	Asymptomatic	Not tested	5	5	8			1	Asian / Asian British	1	1					Not available	Agree Strongly	Disagree Strongly	Agree Strongly	Agree Strongly	Agree Strongly	Agree Strongly	Agree Strongly	Agree Strongly	Agree Strongly	Agree Strongly	Agree Strongly	Agree Strongly	Agree Strongly	Agree Strongly	Agree Strongly	Agree Strongly	Agree Strongly	Agree Strongly
Female	1	Nurse	1	Junior	Other	3	surgery	1	Yes	1	A specified ward for covid-19 patients	1	Yes	1	0	Asymptomatic	Not tested	3	3	8.5			0	White	0	0					Not available	Agree Strongly	Disagree Strongly	Agree Slightly	Agree Slightly	Agree Strongly	Agree Strongly	Agree Strongly	Agree Strongly	Agree Strongly	Neutral	Disagree Strongly	Agree Strongly	Agree Slightly	Agree Strongly	Agree Slightly	Neutral	Agree Slightly	Agree Slightly
Male	0	Doctor	0	Senior	UK	0	Anaesthesia	3	Yes	1	Intensive Care Medicine	4	Yes	1	0	Asymptomatic	Not tested	4	4	12			2	White	0	0	Not available		Not available		Not available	Agree Slightly	Disagree Strongly	Agree Strongly	Agree Strongly	Agree Strongly	Agree Slightly	Agree Strongly	Agree Slightly	Agree Slightly	Neutral	Neutral	Agree Strongly	Agree Slightly	Agree Slightly	Disagree Strongly	Neutral	Agree Slightly	Neutral
Male	0	Doctor	0	Senior	UK	0	Anaesthesia	3	Yes	1	Intensive Care Medicine	4	Yes	1	0	Asymptomatic	Not tested	4	4	12			2	White	0	0	Not available		Not available		Not available	Agree Slightly	Disagree Strongly	Agree Strongly	Agree Strongly	Agree Strongly	Agree Slightly	Agree Strongly	Agree Slightly	Agree Slightly	Neutral	Neutral	Agree Strongly	Agree Slightly	Agree Slightly	Disagree Strongly	Neutral	Agree Slightly	Neutral
Male	0	Doctor	0	Senior	UK	0	specialty	6	Yes	1	Emergency Medicine	5	Yes	1	0	Asymptomatic	Not tested	5	5	9			2	White	0	0	Not available		Not available		Not available	Agree Strongly	Disagree Slightly	Agree Strongly	Agree Slightly	Agree Slightly	Agree Strongly	Agree Slightly	Agree Strongly	Agree Strongly	Agree Strongly	Agree Strongly	Agree Slightly	Agree Slightly	Agree Slightly	Agree Strongly	Agree Slightly	Agree Slightly	Agree Slightly
Female	1	Doctor	0	Senior	UK	0	em	4	No	0		0	Yes	1	0	Asymptomatic	Not tested	5	5	8			1	White	0	0	Not available		Not available		Not available	Agree Strongly	Disagree Strongly	Agree Strongly	Agree Strongly	Agree Strongly	Agree Strongly	Agree Strongly	Agree Strongly	Agree Strongly	Agree Strongly	Disagree Slightly	Agree Slightly	Agree Strongly	Neutral	Agree Strongly	Agree Strongly	Agree Strongly	Agree Strongly
Female	1	Doctor	0	Senior	UK	0	surgery	1	Yes	1	Intensive Care Medicine	4	Yes	1	5	Asymptomatic - POST COVID illness	Asymptomatic - POST COVID illness	4	4	13			3	White	0	0	Not available		Not available		Not available	Agree Strongly	Agree Slightly	Neutral	Agree Strongly	Agree Strongly	Agree Slightly	Agree Slightly	Agree Strongly	Disagree Slightly	Not Applicable	Disagree Strongly	Disagree Slightly	Agree Slightly	Disagree Strongly	Disagree Slightly	Agree Strongly	Agree Strongly	Agree Strongly
Female	1	Nurse	1	Senior	Other	3	specialty	6	No	0		0	Yes	1	0	Asymptomatic	Not tested	5	5	8			1	White	0	0					Not available	Agree Strongly	Agree Strongly	Agree Slightly	Agree Strongly	Agree Strongly	Agree Strongly	Agree Strongly	Agree Strongly	Agree Strongly	Agree Slightly	Disagree Slightly	Agree Slightly	Agree Slightly	Agree Strongly	Agree Strongly	Agree Strongly	Agree Strongly	Agree Strongly
Female	1	Nurse	1	Senior	UK	0	other	14	Yes	1	Intensive Care Medicine	4	Yes	1	0	Asymptomatic	Not tested	5	5	6			1	White	0	0					Not available	Agree Strongly	Disagree Slightly	Neutral	Agree Strongly	Agree Strongly	Agree Slightly	Neutral	Agree Strongly	Agree Slightly	Disagree Strongly	Disagree Slightly	Agree Slightly	Neutral	Neutral	Agree Slightly	Disagree Slightly	Agree Slightly	Agree Strongly
Male	0	AHP	2		UK	0	itu	2	Yes	1	Intensive Care Medicine	4	Yes	1	0	Asymptomatic	Not tested	4	4	12.5			0	White	0	0	Not available		Not available		Not available	Agree Strongly	Disagree Strongly	Agree Strongly	Agree Strongly	Agree Strongly	Agree Slightly	Agree Slightly	Agree Strongly	Agree Strongly	Neutral	Disagree Slightly	Agree Slightly	Neutral	Agree Strongly	Agree Strongly	Agree Slightly	Agree Slightly	Agree Strongly
Female	1	AHP	2		UK	0	other	14	Yes	1	Intensive Care Medicine	4	Yes	1	0	Asymptomatic	Not tested	4	4	12			2	White	0	0	Not available		Not available		Not available	Agree Strongly	Disagree Strongly	Agree Strongly	Agree Strongly	Agree Strongly	Agree Strongly	Agree Strongly	Agree Strongly	Agree Strongly	Agree Strongly	Neutral	Agree Strongly	Agree Strongly	Agree Strongly	Agree Strongly	Agree Strongly	Agree Strongly	Agree Strongly
Female	1	AHP	2		UK	0	other	14	Yes	1	Intensive Care Medicine	4	Yes	1	0	Asymptomatic	Not tested	4	4	12			2	Asian / Asian British	1	1	Not available		Not available		Not available	Agree Strongly	Disagree Strongly	Neutral	Agree Strongly	Agree Slightly	Not Applicable	Agree Slightly	Agree Slightly	Agree Strongly	Agree Strongly	Not Applicable	Disagree Slightly	Neutral	Disagree Slightly	Disagree Slightly	Agree Slightly	Agree Strongly	Agree Slightly
Female	1	AHP	2		UK	0	other	14	Yes	1	Intensive Care Medicine	4	Yes	1	0	Asymptomatic	Not tested	4	4	12			2	White	0	0	Not available		Not available		Not available	Agree Strongly	Disagree Slightly	Agree Strongly	Agree Strongly	Agree Strongly	Agree Strongly	Agree Strongly	Agree Strongly	Agree Strongly	Agree Strongly	Disagree Slightly	Agree Strongly	Agree Slightly	Agree Slightly	Agree Slightly	Agree Slightly	Agree Strongly	Agree Strongly
Female	1	Doctor	0	Junior	UK	0	specialty	6	No	0		0	Don't Know	2	0	Asymptomatic	Not tested	6	6	8.7			2	White	0	0					Not available	Agree Strongly	Agree Slightly	Agree Slightly	Agree Slightly	Agree Strongly	Disagree Slightly	Disagree Slightly	Disagree Slightly	Agree Strongly	Agree Slightly	Agree Strongly	Agree Slightly	Disagree Strongly	Disagree Slightly	Disagree Slightly	Disagree Strongly	Neutral	Neutral
Male	0	Doctor	0	Junior	UK	0	medicine	0	Yes	1	General Medicine	1	Yes	1	0	Asymptomatic	Not tested	4	4	9			2	White	0	0	Not available		Not available		Not available	Agree Strongly	Neutral	Agree Slightly	Agree Slightly	Agree Slightly	Agree Strongly	Agree Strongly	Agree Slightly	Agree Slightly	Agree Slightly	Disagree Slightly	Agree Slightly	Agree Slightly	Disagree Slightly	Agree Slightly	Neutral	Agree Slightly	Agree Slightly
Female	1	Doctor	0	Junior	UK	0	surgery	1	Yes	1	General Medicine	1	Yes	1	2	Asymptomatic	Tested	4	4	8			1	Asian / Asian British	1	1	Not available		Not available		Not available	Neutral	Disagree Slightly	Agree Slightly	Agree Strongly	Agree Strongly	Agree Slightly	Neutral	Neutral	Neutral	Agree Strongly	Neutral	Agree Slightly	Agree Slightly	Neutral	Agree Strongly	Neutral	Agree Strongly	Agree Strongly
Female	1	Doctor	0	Junior	UK	0	specialty	6	Yes	1	General Medicine	1	Yes	1	4	Symptomatic	Tested	4	4	9			2	White	0	0					Not available	Agree Strongly	Neutral	Disagree Slightly	Agree Slightly	Agree Slightly	Agree Slightly	Disagree Strongly	Disagree Slightly	Agree Slightly	Disagree Slightly	Agree Slightly	Disagree Strongly	Neutral	Disagree Strongly	Agree Slightly	Agree Slightly	Agree Slightly	Neutral
Male	0	Doctor	0	Junior	UK	0	medicine	0	Yes	1	General Medicine	1	Yes	1	2	Asymptomatic	Tested	5	5	9			2				Not available		Not available		Not available	Neutral	Agree Slightly	Disagree Slightly	Agree Slightly	Agree Slightly	Agree Slightly	Agree Slightly	Agree Slightly	Disagree Slightly	Disagree Strongly	Agree Strongly	Agree Strongly	Disagree Slightly	Disagree Slightly	Agree Strongly	Disagree Slightly	Agree Slightly	Disagree Slightly
Male	0	Doctor	0	Senior	UK	0	gp	5	No	0		0	Yes	1	0	Asymptomatic	Not tested	5	5	10			2	White	0	0					Not available	Agree Strongly	Disagree Strongly	Neutral	Agree Slightly	Agree Strongly	Agree Strongly	Agree Strongly	Agree Strongly	Agree Strongly	Agree Strongly	Agree Slightly	Agree Strongly	Disagree Slightly	Agree Strongly	Agree Strongly	Agree Slightly	Agree Strongly	Agree Strongly
Male	0	Doctor	0	Senior	UK	0	em	4	No	0		0	Don't Know	2	0	Asymptomatic	Not tested	6	6	10			2	White	0	0					Not available	Agree Strongly	Disagree Slightly	Agree Slightly	Agree Strongly	Agree Strongly	Agree Strongly	Agree Strongly	Agree Strongly	Agree Strongly	Agree Slightly	Disagree Slightly	Agree Slightly	Agree Strongly	Agree Slightly	Agree Strongly	Agree Strongly	Agree Strongly	Agree Strongly
Female	1	Doctor	0	Senior	UK	0	surgery	1	No	0		0	Yes	1	3	Recovered symptomatic, not tested	Recovered symptomatic, not tested	4	4	10			2	Black / African / Caribbean / Black British	2	1					Not available	Agree Strongly	Disagree Slightly	Agree Slightly	Agree Slightly	Agree Strongly	Agree Strongly	Agree Slightly	Agree Strongly	Agree Strongly	Agree Slightly	Disagree Slightly	Agree Slightly	Agree Slightly	Agree Slightly	Agree Slightly	Agree Slightly	Agree Strongly	Agree Slightly
Female	1	Doctor	0	Senior	UK	0	surgery	1	No	0		0	Yes	1	0	Asymptomatic	Not tested	3	3	14			3	White	0	0					Not available	Agree Strongly	Disagree Slightly	Neutral	Agree Strongly	Agree Strongly	Agree Strongly	Agree Strongly	Agree Strongly	Agree Strongly	Disagree Slightly	Disagree Strongly	Agree Strongly	Agree Strongly	Agree Strongly	Agree Strongly	Neutral	Agree Strongly	Agree Strongly
Female	1	Doctor	0	Junior	UK	0	em	4	No	0		0	Yes	1	0	Asymptomatic	Not tested	3	3	10			2	Asian / Asian British	1	1					Not available	Agree Strongly	Disagree Slightly	Neutral	Agree Slightly	Agree Strongly	Agree Strongly	Agree Strongly	Agree Slightly	Agree Slightly	Neutral	Neutral	Agree Slightly	Neutral	Neutral	Agree Slightly	Agree Strongly	Agree Slightly	Agree Slightly
Female	1	Doctor	0	Junior	UK	0	medicine	0	No	0		0	Yes	1	0	Asymptomatic	Not tested	4	4	12.5			3	White	0	0	Not available		Not available			Agree Slightly	Agree Slightly	Neutral	Agree Strongly	Agree Strongly	Agree Slightly	Agree Strongly	Agree Slightly	Agree Strongly	Agree Strongly	Agree Slightly	Agree Slightly	Agree Slightly	Agree Slightly	Agree Strongly	Agree Slightly	Agree Strongly	Agree Strongly
Male	0	Doctor	0	Junior	UK	0	surgery	1	Yes	1	Intensive Care Medicine	4	No	0	0	Asymptomatic	Not tested	5	5	13			3	White	0	0	Not available		Not available		Not available	Agree Strongly	Disagree Slightly	Agree Slightly	Agree Strongly	Agree Strongly	Agree Slightly	Agree Strongly	Agree Strongly	Agree Slightly	Neutral	Disagree Slightly	Agree Slightly	Neutral	Agree Slightly	Disagree Slightly	Neutral	Neutral	Neutral
Male	0	Doctor	0	Junior	UK	0	surgery	1	Yes	1	Intensive Care Medicine	4	Yes	1	0	Asymptomatic	Not tested	3	3	12			2	White	0	0					Not available	Agree Slightly	Disagree Strongly	Agree Slightly	Agree Strongly	Agree Strongly	Agree Slightly	Agree Slightly	Not Applicable	Agree Strongly	Agree Strongly	Disagree Strongly	Agree Strongly	Not Applicable	Agree Strongly	Agree Slightly	Agree Strongly	Agree Strongly	Agree Strongly
Female	1	Doctor	0	Junior	UK	0	specialty	6	No	0		0	No	0	0	Asymptomatic	Not tested	5	5	8			1	White	0	0	Not available		Not available		Not available	Agree Strongly	Disagree Slightly	Agree Slightly	Agree Strongly	Agree Strongly	Agree Strongly	Agree Slightly	Agree Slightly	Agree Strongly	Agree Strongly	Disagree Slightly	Agree Strongly	Agree Slightly	Agree Strongly	Agree Strongly	Agree Slightly	Agree Slightly	Agree Strongly
Male	0	Nurse	1	Junior	UK	0	em	4	Yes	1	Intensive Care Medicine	4	Yes	1	0	Asymptomatic	Not tested	3	3	12.5			3	White	0	0	Not available		Not available		Not available	Agree Strongly	Disagree Strongly	Agree Strongly	Agree Strongly	Agree Strongly	Agree Strongly	Agree Strongly	Agree Strongly	Agree Strongly	Agree Strongly	Disagree Strongly	Agree Strongly	Agree Strongly	Agree Slightly	Agree Strongly	Agree Strongly	Agree Strongly	Agree Strongly
Female	1	Nurse	1	Junior	UK	0	other	14	Yes	1	Stroke	7	Yes	1	0	Asymptomatic	Not tested	4	4	13			3	White	0	0					Not available	Agree Strongly	Agree Slightly	Disagree Strongly	Disagree Strongly	Neutral	Neutral	Agree Slightly	Agree Strongly	Neutral	Disagree Strongly	Neutral	Disagree Strongly	Disagree Strongly	Disagree Strongly	Agree Strongly	Disagree Strongly	Neutral	Neutral
Male	0	Nurse	1	Junior	UK	0	medicine	0	Yes	1	Intensive Care Medicine	4	Yes	1	0	Asymptomatic	Not tested	4	4	12			2	White	0	0	Not available		Not available		Not available	Agree Strongly	Disagree Strongly	Agree Strongly	Agree Strongly	Agree Strongly	Agree Strongly	Agree Strongly	Agree Strongly	Agree Strongly	Disagree Slightly	Disagree Strongly	Agree Strongly	Agree Strongly	Agree Strongly	Agree Strongly	Agree Strongly	Agree Strongly	Agree Strongly
Female	1	Nurse	1	Senior	UK	0	em	4	No	0		0	Yes	1	0	Asymptomatic	Not tested	4	4	11.5			2	Asian / Asian British	1	1	Not available		Not available		Not available	Agree Slightly	Disagree Slightly	Disagree Slightly	Agree Strongly	Agree Slightly	Agree Slightly	Agree Slightly	Agree Slightly	Agree Strongly	Agree Slightly	Disagree Slightly	Agree Slightly	Agree Slightly	Agree Slightly	Agree Slightly	Agree Strongly	Agree Strongly	Agree Strongly
Female	1	Nurse	1	Senior	UK	0	other	14	No	0	General Medicine	0	Yes	1	0	Asymptomatic	Not tested	3	3	12			2	Black / African / Caribbean / Black British	2	2	Not available		Not available		Not available	Neutral	Disagree Slightly	Agree Strongly	Agree Strongly	Agree Strongly	Agree Slightly	Neutral	Disagree Slightly	Neutral	Disagree Strongly	Neutral	Neutral	Disagree Slightly	Disagree Strongly	Neutral	Disagree Slightly	Neutral	Disagree Slightly
Female	1	Nurse	1	Senior	UK	0	other	14	Yes	1	General Medicine	1	Yes	1	5	Symptomatic	Tested	4	4	8			1	Asian / Asian British	1	1					Not available	Agree Slightly	Disagree Strongly	Agree Strongly	Agree Strongly	Agree Strongly	Agree Strongly	Not Applicable	Not Applicable	Not Applicable	Not Applicable	Not Applicable	Not Applicable	Not Applicable	Not Applicable	Agree Strongly	Agree Slightly	Agree Strongly	Neutral
Female	1	Nurse	1	Senior	UK	0	other	14	Yes	1	Intensive Care Medicine	4	Yes	1	0	Asymptomatic	Not tested	2	2	13			3	White	0	0					Not available	Agree Strongly	Disagree Strongly	Agree Strongly	Agree Slightly	Agree Strongly	Agree Slightly	Agree Strongly	Agree Strongly	Agree Strongly	Neutral	Disagree Slightly	Agree Strongly	Agree Slightly	Agree Strongly	Agree Slightly	Agree Slightly	Agree Slightly	Agree Strongly
Male	0	Nurse	1	Senior	UK	0	surgery	1	No	0		0	Don't Know	2	0	Asymptomatic	Not tested	5	5	15			3				Not available		Not available		Not available	Agree Strongly	Disagree Strongly	Agree Strongly	Agree Strongly	Agree Strongly	Agree Strongly	Agree Strongly	Agree Strongly	Agree Strongly	Agree Strongly	Disagree Strongly	Agree Strongly	Agree Strongly	Agree Slightly	Agree Strongly	Agree Strongly	Agree Strongly	Agree Strongly
Female	1	Nurse	1	Senior	UK	0	gp	5	Yes	1	Intensive Care Medicine	4	Yes	1	0	Asymptomatic	Not tested	2	2	12			2	White	0	0	Not available		Not available		Not available	Disagree Slightly	Agree Slightly	Disagree Slightly	Agree Slightly	Agree Slightly	Disagree Slightly	Disagree Slightly	Neutral	Agree Strongly	Disagree Strongly	Neutral	Agree Slightly	Neutral	Disagree Strongly	Neutral	Disagree Strongly	Disagree Slightly	Neutral
Female	1	Nurse	1	Senior	UK	0	other	14	Yes	1	General Medicine	1	Yes	1	0	Asymptomatic	Not tested	3	3	7.5			1	White	0	0					Not available	Agree Slightly	Disagree Slightly	Neutral	Agree Slightly	Agree Slightly	Agree Slightly	Agree Slightly	Neutral	Neutral	Neutral	Disagree Slightly	Neutral	Disagree Slightly	Agree Slightly	Neutral	Disagree Slightly	Neutral	Neutral
Male	0	Doctor	0	Senior	UK	0	specialty	6	No	0		0	Don't Know	2	0	Asymptomatic	Not tested	4	4	7			1	Black / African / Caribbean / Black British	2	2	Not available		Not available		Not available	Agree Strongly	Disagree Strongly	Agree Strongly	Agree Slightly	Agree Strongly	Agree Strongly	Agree Strongly	Agree Strongly	Agree Strongly	Neutral	Disagree Strongly	Agree Strongly	Agree Strongly	Agree Strongly	Agree Slightly	Agree Slightly	Agree Strongly	Agree Strongly
Male	0	Doctor	0	Junior	UK	0	surgery	1	Yes	1	General Medicine	1	Yes	1	0	Asymptomatic	Not tested	2	2	9			2	Asian / Asian British	1	1	Not available		Not available		Not available	Agree Slightly	Disagree Slightly	Agree Slightly	Agree Slightly	Agree Slightly	Agree Slightly	Agree Slightly	Agree Slightly	Agree Slightly	Agree Slightly	Neutral	Agree Slightly	Agree Slightly	Agree Slightly	Agree Strongly	Agree Slightly	Agree Slightly	Agree Slightly
Male	0	Doctor	0	Junior	UK	0	medicine	0	Yes	1	General Medicine	1	Yes	1	2	Asymptomatic	Tested	5	5	9			2				Not available		Not available		Not available	Neutral	Agree Slightly	Disagree Slightly	Agree Slightly	Agree Slightly	Agree Slightly	Agree Slightly	Agree Slightly	Disagree Slightly	Disagree Strongly	Agree Strongly	Agree Strongly	Disagree Slightly	Disagree Slightly	Agree Strongly	Disagree Slightly	Agree Slightly	Disagree Slightly
Male	0	Doctor	0	Junior	UK	0	Anaesthesia	3	Yes	1	General Medicine	1	Yes	1	2	Asymptomatic	Tested	4	4	9			2	Chinese	1	1					Not available	Neutral	Disagree Slightly	Agree Slightly	Neutral	Agree Slightly	Agree Strongly	Disagree Slightly	Agree Slightly	Agree Slightly	Agree Strongly	Disagree Slightly	Agree Slightly	Agree Slightly	Disagree Strongly	Agree Slightly	Agree Slightly	Agree Slightly	Agree Slightly
Female	1	Nurse	1	Senior	UK	0	specialty	6	Yes	1	Intensive Care Medicine	4	Yes	1	0	Asymptomatic	Not tested	3	3	11.5			2	Asian / Asian British	1	1	Not available		Not available		Not available	Agree Strongly	Disagree Slightly	Neutral	Disagree Strongly	Agree Slightly	Agree Strongly	Agree Slightly	Agree Strongly	Agree Slightly	Disagree Slightly	Agree Slightly	Agree Slightly	Agree Slightly	Agree Slightly	Neutral	Neutral	Neutral	Agree Slightly
Female	1	Doctor	0	Senior	UK	0	surgery	1	No	0		0	Yes	1	0	Asymptomatic	Not tested	5	5	12			2	White	0	0	Not available		Not available		Not available	Agree Slightly	Disagree Slightly	Agree Slightly	Agree Strongly	Agree Strongly	Agree Slightly	Agree Slightly	Agree Strongly	Agree Strongly	Agree Strongly	Disagree Slightly	Agree Strongly	Agree Slightly	Agree Slightly	Agree Strongly	Agree Slightly	Agree Strongly	Agree Strongly
Female	1	Doctor	0	Junior	UK	0	medicine	0	No	0		0	No	0	0	Asymptomatic	Not tested	5	5	9			2	White	0	0	Not available		Not available		Not available	Agree Strongly	Disagree Strongly	Agree Strongly	Agree Strongly	Agree Strongly	Agree Strongly	Agree Strongly	Agree Strongly	Agree Strongly	Agree Slightly	Disagree Strongly	Agree Strongly	Agree Strongly	Agree Strongly	Agree Slightly	Agree Slightly	Agree Strongly	Agree Slightly
Male	0	Nurse	1	Junior	UK	0	surgery	1	Yes	1	Emergency Department	5	Don't Know	2	0	Asymptomatic	Not tested	3	3	12.15			3	White	0	0	Slightly Agree	4	Slightly Agree	4	Not available	Agree Strongly	Disagree Strongly	Agree Strongly	Agree Strongly	Agree Strongly	Agree Strongly	Agree Strongly	Agree Strongly	Agree Strongly	Neutral	Disagree Strongly	Agree Strongly	Agree Strongly	Agree Strongly	Agree Strongly	Agree Strongly	Agree Strongly	Agree Strongly
Female	1	Nurse	1	Senior	UK	0	theatre	11	Yes	1	Intensive Care	4	Yes	1	0	Asymptomatic	Not tested	4	4	12			2	Black / African / Caribbean / Black British	2	2					Not available	Agree Strongly	Disagree Slightly	Neutral	Agree Slightly	Agree Slightly	Agree Slightly	Agree Slightly	Neutral	Agree Slightly	Disagree Strongly	Disagree Slightly	Agree Slightly	Agree Slightly	Agree Slightly	Neutral	Agree Slightly	Agree Slightly	Neutral
Female	1	Nurse	1	Senior	UK	0	theatre	11	Yes	1	Intensive Care	4	Yes	1	0	Asymptomatic	Not tested	4	4	12			2	Black / African / Caribbean / Black British	2	2					Not available	Agree Strongly	Disagree Slightly	Neutral	Agree Slightly	Agree Slightly	Agree Slightly	Agree Slightly	Neutral	Agree Slightly	Disagree Strongly	Disagree Slightly	Agree Slightly	Agree Slightly	Agree Slightly	Neutral	Agree Slightly	Agree Slightly	Neutral
Female	1	Doctor	0	Senior	UK	0	specialty	6	No	0		0	No	0	0	Asymptomatic	Not tested	5	5	8			1	Asian / Asian British	1	1					Not available	Neutral	Neutral	Neutral	Agree Slightly	Agree Slightly	Agree Slightly	Agree Strongly	Neutral	Neutral	Neutral	Neutral	Neutral	Neutral	Neutral	Agree Strongly	Agree Strongly	Agree Strongly	Agree Slightly
Male	0	Doctor	0	Junior	UK	0	surgery	1	No	0		0	Yes	1	0	Asymptomatic	Not tested	4	4	13			3	White	0	0	Neither agree nor disagree	3	Neither agree nor disagree	3	Not available	Agree Strongly	Disagree Strongly	Neutral	Neutral	Agree Strongly	Agree Slightly	Neutral	Agree Slightly	Agree Strongly	Agree Strongly	Disagree Strongly	Agree Strongly	Agree Slightly	Neutral	Agree Slightly	Disagree Slightly	Neutral	Neutral
Female	1	Doctor	0	Junior	UK	0	medicine	0	No	0		0	No	0	0	Asymptomatic	Not tested	5	5	9			2	White	0	0					Not available	Agree Strongly	Disagree Strongly	Agree Strongly	Agree Strongly	Agree Strongly	Agree Strongly	Agree Strongly	Agree Strongly	Agree Strongly	Agree Slightly	Disagree Strongly	Agree Strongly	Agree Strongly	Agree Strongly	Agree Slightly	Agree Slightly	Agree Strongly	Agree Slightly
Female	1	Doctor	0	Junior	UK	0	medicine	0	No	0		0	No	0	0	Asymptomatic	Not tested	5	5	9			2	White	0	0					Not available	Agree Strongly	Disagree Strongly	Agree Strongly	Agree Strongly	Agree Strongly	Agree Strongly	Agree Strongly	Agree Strongly	Agree Strongly	Agree Slightly	Disagree Strongly	Agree Strongly	Agree Strongly	Agree Strongly	Agree Slightly	Agree Slightly	Agree Strongly	Agree Slightly
Female	1	Nurse	1	Senior	Other	3	other	14	No	0		0	Don't Know	2	0	Asymptomatic	Not tested	5	5	8			1	White	0	0					Not available	Agree Slightly	Disagree Strongly	Agree Strongly	Not Applicable	Agree Strongly	Agree Strongly	Agree Strongly	Agree Strongly	Agree Strongly	Agree Strongly	Disagree Strongly	Agree Strongly	Agree Strongly	Agree Strongly	Agree Strongly	Agree Slightly	Agree Strongly	Agree Strongly
Female	1	Nurse	1	Senior	Poland	1	specialty	6	No	0		0	No	0	0	Asymptomatic	Not tested	4	4	Not available	12	2	2	Polish	0	0					Not available	Agree slightly	Disagree slightly	Agree slightly	Agree slightly	Agree slightly	Disagree slightly	Agree slightly	Agree slightly	Agree slightly	Neutral	Neutral	Agree slightly	Neutral	Neutral	Agree slightly	Agree slightly	Agree slightly	Agree slightly
Female	1	Nurse	1	Senior	Poland	1	specialty	6	No	0		0	No	0	0	Asymptomatic	Not tested	4	4	Not available	12	2	2	Polish	0	0					Not available	Agree slightly	Disagree slightly	Agree slightly	Agree slightly	Agree slightly	Disagree slightly	Agree slightly	Agree slightly	Agree slightly	Neutral	Neutral	Agree slightly	Neutral	Neutral	Agree slightly	Agree slightly	Agree slightly	Agree slightly
Female	1	Nurse	1	Senior	Poland	1	itu	2	No	0		0	I don't know	2	0	Asymptomatic	Not tested	4	4	Not available	12	2	2								Not available	Disagree slightly	Agree slightly	Disagree slightly	Disagree slightly	Disagree slightly	Disagree slightly	Disagree slightly	Agree slightly	Agree slightly	Disagree slightly	Agree slightly	Disagree slightly	Disagree slightly	Disagree slightly	Agree slightly	Disagree slightly	Disagree slightly	Disagree slightly
Female	1	Nurse	1	Senior	Poland	1	other	14	No	0		0	No	0	1	Asymptomatic	Tested	5	5	Not available	12	2	2								Not available	Disagree slightly	Agree slightly	Disagree strongly	Neutral	Disagree slightly	Neutral	Neutral	Disagree strongly	Disagree slightly	Disagree slightly	Agree strongly	Disagree strongly	Neutral	Neutral	Agree strongly	Agree slightly	Agree slightly	Agree slightly
Female	1	Nurse	1	Senior	Poland	1	gp	5	No	0	General Practice / Primary Care	0	I don't know	2	0	Asymptomatic	Not tested	5	5	Not available	8	1	1	Polish	0	0					Not available	Not applicable	Disagree strongly	Agree strongly	Agree strongly	Agree strongly	Agree strongly	Agree strongly	Agree strongly	Agree strongly	Agree slightly	Neutral	Agree strongly	Agree slightly	Neutral	Agree slightly	Agree slightly	Agree slightly	Agree slightly
Male	0	Nurse	1	Senior	Poland	1	itu	2	No	0		0	No	0	4	Symptomatic	Tested	4	4	Not available	12	2	2								Not available	Disagree strongly	Agree slightly	Disagree slightly	Agree strongly	Neutral	Disagree strongly	Agree slightly	Neutral	Agree strongly	Disagree slightly	Agree strongly	Disagree strongly	Neutral	Disagree strongly	Agree slightly	Disagree slightly	Neutral	Neutral
Female	1	Nurse	1	Senior	Poland	1	specialty	6	No	0		0	Yes	1	1	Asymptomatic	Tested	5	5	Not available	12	2	2	European	0	0					Not available	Agree strongly	Disagree slightly	Disagree slightly	Agree slightly	Agree slightly	Agree slightly	Agree slightly	Agree strongly	Agree slightly	Agree slightly	Agree slightly	Agree strongly	Disagree slightly	Disagree slightly	Agree strongly	Disagree slightly	Disagree slightly	Disagree slightly
Female	1	Nurse	1	Senior	Poland	1	other	14	No	0		0	Yes	1	1	Asymptomatic	Tested	5	5	Not available	9	2	2								Not available	Neutral	Disagree slightly	Neutral	Agree slightly	Agree strongly	Disagree slightly	Agree slightly	Agree slightly	Agree strongly	Agree slightly	Agree slightly	Agree slightly	Agree slightly	Neutral	Agree strongly	Neutral	Disagree slightly	Agree slightly
Female	1	Nurse	1	Senior	Poland	1	other	14	No	0		0	No	0	0	Asymptomatic	Not tested	5	5	Not available	7.35	5	5								Not available	Neutral	Disagree slightly	Disagree slightly	Agree slightly	Agree slightly	Agree slightly	Agree slightly	Agree slightly	Disagree slightly	Disagree slightly	Agree slightly	Agree slightly	Neutral	Disagree strongly	Agree strongly	Disagree slightly	Agree slightly	Agree slightly
Female	1	Nurse	1	Senior	Poland	1	other	14	No	0		0	Yes	1	0	Asymptomatic	Not tested	3	3	Not available	12	2	2								Not available	Disagree slightly	Agree strongly	Disagree strongly	Disagree strongly	Disagree slightly	Disagree strongly	Disagree slightly	Disagree strongly	Disagree slightly	Disagree strongly	Agree strongly	Neutral	Agree slightly	Disagree slightly	Disagree slightly	Disagree strongly	Disagree strongly	Disagree strongly
Female	1	Nurse	1	Senior	Poland	1	other	14	No	0		0	Yes	1	0	Asymptomatic	Not tested	3	3	Not available	12	2	2								Not available	Neutral	Disagree slightly	Neutral	Agree slightly	Agree slightly	Disagree slightly	Neutral	Agree slightly	Neutral	Disagree slightly	Disagree slightly	Neutral	Agree slightly	Neutral	Agree slightly	Neutral	Neutral	Neutral
Female	1	Nurse	1	Senior	Poland	1	gp	5	No	0		0	No	0	0	Asymptomatic	Not tested	3	3	Not available	5	5	5								Not available	Not applicable	Disagree slightly	Agree strongly	Agree slightly	Agree strongly	Agree slightly	Agree slightly	Agree slightly	Agree strongly	Agree strongly	Disagree slightly	Agree strongly	Neutral	Neutral	Agree strongly	Agree slightly	Agree slightly	Agree slightly
Male	0	Nurse	1	Senior	Poland	1	other	14	No	0		0	No	0	0	Asymptomatic	Not tested	4	4	Not available	12	2	2								Not available	Agree slightly	Agree strongly	Disagree strongly	Neutral	Disagree slightly	Disagree slightly	Disagree slightly	Neutral	Disagree strongly	Disagree slightly	Agree slightly	Agree slightly	Agree strongly	Disagree strongly	Neutral	Disagree strongly	Disagree slightly	Neutral
Female	1	Nurse	1	Senior	Poland	1	other	14	No	0		0	I don't know	2	0	Asymptomatic	Not tested	4	4	Not available	24	4	4								Not available	Disagree strongly	Agree strongly	Disagree strongly	Disagree strongly	Disagree slightly	Disagree strongly	Disagree strongly	Disagree strongly	Agree slightly	Disagree strongly	Agree strongly	Disagree strongly	Agree slightly	Disagree strongly	Agree slightly	Disagree strongly	Disagree slightly	Neutral
Female	1	Nurse	1	Senior	Poland	1	Anaesthesia	3	No	0		0	No	0	1	Asymptomatic	Tested	4	4	Not available	12	2	2								Not available	Neutral	Disagree strongly	Neutral	Agree slightly	Agree strongly	Agree strongly	Agree strongly	Agree strongly	Agree strongly	Agree strongly	Neutral	Agree strongly	Neutral	Neutral	Agree strongly	Agree strongly	Agree strongly	Agree strongly
Female	1	Nurse	1	Senior	Poland	1	surgery	1	No	0		0	Yes	1	0	Asymptomatic	Not tested	4	4	Not available	12	2	2								Not available	Disagree slightly	Disagree slightly	Disagree strongly	Agree slightly	Agree slightly	Disagree slightly	Disagree slightly	Neutral	Disagree slightly	Disagree slightly	Neutral	Disagree slightly	Neutral	Disagree strongly	Agree slightly	Disagree slightly	Agree slightly	Agree slightly
Female	1	Nurse	1	Senior	Poland	1	specialty	6	No	0		0	No	0	0	Asymptomatic	Not tested	3	3	Not available	12	2	2								Not available	Neutral	Agree slightly	Disagree strongly	Agree slightly	Agree slightly	Agree slightly	Agree slightly	Agree strongly	Agree slightly	Disagree slightly	Disagree slightly	Disagree slightly	Neutral	Disagree slightly	Agree slightly	Disagree strongly	Neutral	Agree slightly
Female	1	Nurse	1	Senior	Poland	1	surgery	1	No	0		0	I don't know	2	1	Asymptomatic	Tested	4	4	Not available	12	2	2								Not available	Disagree strongly	Agree strongly	Disagree strongly	Disagree strongly	Disagree strongly	Disagree slightly	Disagree strongly	Disagree strongly	Disagree slightly	Disagree strongly	Agree slightly	Disagree strongly	Disagree strongly	Disagree strongly	Disagree slightly	Disagree strongly	Disagree strongly	Disagree slightly
Female	1	Nurse	1	Senior	Poland	1	other	14	No	0		0	No	0	1	Asymptomatic	Tested	3	3	Not available	12	2	2								Not available	Agree strongly	Disagree strongly	Neutral	Disagree strongly	Agree strongly	Agree strongly	Agree strongly	Disagree slightly	Agree slightly	Agree strongly	Disagree slightly	Agree strongly	Neutral	Neutral	Agree strongly	Disagree slightly	Disagree strongly	Disagree slightly
Female	1	Nurse	1	Senior	Poland	1	gp	5	No	0		0	I don't know	2	0	Asymptomatic	Not tested	6	6	Not available	8	1	1								Not available	Disagree slightly	Agree slightly	Neutral	Disagree slightly	Neutral	Disagree slightly	Neutral	Agree slightly	Agree slightly	Agree slightly	Not applicable	Agree strongly	Agree slightly	Neutral	Agree strongly	Agree slightly	Agree slightly	Agree slightly
Female	1	Nurse	1	Senior	Poland	1	specialty	6	No	0		0	No	0	0	Asymptomatic	Not tested	4	4	Not available	12	2	2								Not available	Disagree strongly	Disagree slightly	Disagree slightly	Agree strongly	Agree slightly	Agree slightly	Agree slightly	Agree slightly	Agree slightly	Agree slightly	Agree slightly	Agree slightly	Agree slightly	Disagree slightly	Agree slightly	Neutral	Agree slightly	Agree slightly
Female	1	Nurse	1	Senior	Poland	1	Anaesthesia	3	No	0		0	No	0	0	Asymptomatic	Not tested	3	3	Not available	12	2	2								Not available	Agree slightly	Agree slightly	Disagree slightly	Agree slightly	Agree slightly	Agree slightly	Disagree slightly	Disagree slightly	Agree slightly	Disagree slightly	Agree slightly	Neutral	Neutral	Disagree slightly	Agree strongly	Disagree strongly	Neutral	Agree strongly
Female	1	Nurse	1	Senior	Poland	1	surgery	1	No	0		0	No	0	1	Asymptomatic	Tested	2	2	Not available	24	4	4								Not available	Neutral	Disagree slightly	Disagree slightly	Agree slightly	Not applicable	Disagree strongly	Disagree slightly	Disagree slightly	Neutral	Disagree slightly	Agree slightly	Agree slightly	Neutral	Neutral	Agree slightly	Neutral	Agree slightly	Disagree slightly
Female	1	Nurse	1	Senior	Poland	1	other	14	No	0		0	No	0	1	Asymptomatic	Tested	5	5	Not available	8	1	1								Not available	Not applicable	Disagree slightly	Disagree strongly	Agree slightly	Disagree slightly	Disagree slightly	Neutral	Disagree slightly	Disagree strongly	Disagree strongly	Agree slightly	Disagree strongly	Agree slightly	Disagree slightly	Neutral	Disagree slightly	Neutral	Disagree strongly
Female	1	Nurse	1	Senior	Poland	1	other	14	No	0		0	No	0	0	Asymptomatic	Not tested	2	2	Not available	11	2	2	Polish	0	0					Not available	Not applicable	Not applicable	Not applicable	Agree slightly	Agree slightly	Agree slightly	Not applicable	Agree slightly	Agree slightly	Agree slightly	Disagree slightly	Agree slightly	Agree slightly	Agree slightly	Agree strongly	Agree strongly	Agree strongly	Agree strongly
Female	1	Nurse	1	Senior	Poland	1	Anaesthesia	3	No	0		0	No	0	0	Asymptomatic	Not tested	5	5	Not available	7.35	5	5								Not available	Agree slightly	Agree slightly	Neutral	Agree slightly	Agree slightly	Agree slightly	Agree strongly	Agree slightly	Neutral	Neutral	Disagree slightly	Agree slightly	Agree slightly	Neutral	Agree strongly	Agree slightly	Agree strongly	Agree strongly
Female	1	Nurse	1	Senior	Poland	1	specialty	6	No	0		0	I don't know	2	0	Asymptomatic	Not tested	4	4	Not available	24	4	4								Not available	Disagree slightly	Disagree strongly	Disagree slightly	Disagree strongly	Agree strongly	Agree slightly	Agree slightly	Agree slightly	Disagree strongly	Disagree slightly	Disagree slightly	Agree strongly	Neutral	Neutral	Agree strongly	Agree slightly	Agree slightly	Agree slightly
Female	1	Nurse	1	Senior	Poland	1	Anaesthesia	3	No	0		0	No	0	0	Asymptomatic	Not tested	3	3	Not available	24	4	4	European	0	0					Not available	Disagree slightly	Agree slightly	Disagree slightly	Neutral	Agree slightly	Disagree strongly	Disagree strongly	Disagree strongly	Agree slightly	Neutral	Agree slightly	Disagree slightly	Disagree strongly	Disagree slightly	Agree strongly	Disagree strongly	Disagree slightly	Disagree strongly
Female	1	Nurse	1	Senior	Poland	1	surgery	1	No	0		0	I don't know	2	0	Asymptomatic	Not tested	4	4	Not available	12	2	2								Not available	Not applicable	Not applicable	Agree slightly	Agree slightly	Agree strongly	Agree strongly	Agree strongly	Agree strongly	Agree strongly	Agree strongly	Disagree strongly	Agree strongly	Neutral	Not applicable	Agree strongly	Agree strongly	Agree strongly	Agree strongly
Female	1	Nurse	1	Senior	Poland	1	medicine	0	No	0		0	No	0	0	Asymptomatic	Not tested	3	3	Not available	24	4	4	Polish	0	0					Not available	Agree slightly	Agree slightly	Disagree slightly	Agree strongly	Agree slightly	Disagree slightly	Agree strongly	Agree slightly	Agree slightly	Disagree slightly	Agree slightly	Disagree slightly	Disagree slightly	Disagree strongly	Agree strongly	Agree slightly	Agree strongly	Agree slightly
Female	1	Nurse	1	Senior	Poland	1	surgery	1	No	0		0	No	0	0	Asymptomatic	Not tested	5	5	Not available	8	1	1								Not available	Disagree slightly	Disagree slightly	Agree slightly	Agree slightly	Agree strongly	Neutral	Agree slightly	Agree slightly	Agree strongly	Agree slightly	Disagree slightly	Agree slightly	Neutral	Agree slightly	Agree strongly	Neutral	Neutral	Neutral
Female	1	Nurse	1	Senior	UK	0	surgery	1	Yes	1	Intensive Care	4	No	0	0	Asymptomatic	Not tested	3	3	12			2	White	0	0	Strongly disagree	1	Strongly disagree	1	Not available	Neutral	Neutral	Neutral	Agree Slightly	Agree Slightly	Agree Slightly	Agree Slightly	Neutral	Neutral	Neutral	Neutral	Neutral	Neutral	Neutral	Disagree Slightly	Disagree Strongly	Neutral	Neutral
Male	0	Nurse	1		Poland	1	em	4	No	0		0	I don't know	2	1	Asymptomatic	Tested	4	4	Not available	24	4	4								Not available	Disagree slightly	Disagree strongly	Agree slightly	Agree slightly	Agree slightly	Agree slightly	Agree strongly	Agree slightly	Agree strongly	Agree slightly	Disagree slightly	Agree strongly	Agree slightly	Agree slightly	Agree strongly	Disagree slightly	Agree slightly	Agree strongly
Female	1	AHP	2		UK	0	ward	8	Yes	1	Intensive Care	4	Yes	1	0	Asymptomatic	Not tested	3	3	12			2	White	0	0	Poor	1	Good	4	Not available	Agree Slightly	Disagree Slightly	Agree Strongly	Agree Strongly	Agree Strongly	Agree Strongly	Agree Strongly	Not Applicable	Agree Slightly	Neutral	Disagree Slightly	Agree Slightly	Agree Slightly	Neutral	Agree Strongly	Agree Slightly	Agree Strongly	Agree Strongly
Female	1	AHP	2		UK	0	ward	8	Yes	1	Intensive Care	4	Yes	1	1	Asymptomatic	Tested	4	4	12			2	White	0	0	Good	4	Good	4	Not available	Agree Strongly	Disagree Slightly	Agree Slightly	Agree Slightly	Agree Strongly	Agree Strongly	Agree Slightly	Agree Slightly	Neutral	Agree Slightly	Disagree Slightly	Agree Slightly	Agree Slightly	Agree Slightly	Neutral	Agree Slightly	Agree Slightly	Agree Strongly
Female	1	AHP	2		UK	0	opd	9	Yes	1	Intensive Care	4	Yes	1	1	Asymptomatic	Tested	4	4	12.25			3	White	0	0	Poor	1	Poor	1	Not available	Agree Strongly	Disagree Slightly	Neutral	Agree Slightly	Agree Strongly	Agree Slightly	Agree Slightly	Neutral	Agree Slightly	Neutral	Neutral	Neutral	Neutral	Neutral	Disagree Slightly	Disagree Slightly	Disagree Slightly	Neutral
Female	1	AHP	2		UK	0	opd	9	Yes	1	Intensive Care	4	Yes	1	3	Symptomatic	Not tested	3	3	12			2	White	0	0	Neutral	3	Poor	1	Not available	Agree Strongly	Neutral	Neutral	Not Applicable	Agree Strongly	Not Applicable	Agree Strongly	Not Applicable	Not Applicable	Neutral	Agree Slightly	Not Applicable	Disagree Slightly	Agree Slightly	Disagree Slightly	Agree Slightly	Agree Slightly	Agree Slightly
Female	1	AHP	2		UK	0	surgery	1	No	0		0	No	0	0	Asymptomatic	Not tested	1	1	7.5			1	Black / African / Caribbean / Black British	2	1					Not available	Not Applicable	Not Applicable	Not Applicable	Agree Slightly	Not Applicable	Not Applicable	Agree Slightly	Not Applicable	Agree Slightly	Disagree Slightly	Not Applicable	Neutral	Not Applicable	Neutral	Agree Slightly	Disagree Slightly	Agree Slightly	Agree Slightly
Male	0	AHP	2		UK	0	medicine	0	No	0		0	Yes	1	1	Asymptomatic	Tested							White	0	0					Not available	Agree Slightly	Disagree Slightly	Agree Slightly	Neutral	Agree Slightly	Agree Strongly	Agree Strongly	Not Applicable	Agree Strongly	Neutral	Neutral	Agree Strongly	Agree Slightly	Agree Strongly	Agree Slightly	Agree Slightly	Neutral	Neutral
Female	1	AHP	2		UK	0	specialty	6	Yes	1	Intensive Care	4	No	0	0	Asymptomatic	Not tested	5	5	7.5			1	White	0	0	Very good	5	Very Good	5	Not available	Agree Strongly	Neutral	Agree Strongly	Agree Strongly	Agree Strongly	Agree Strongly	Agree Strongly	Agree Strongly	Agree Strongly	Agree Strongly	Disagree Strongly	Agree Strongly	Agree Strongly	Agree Strongly	Agree Strongly	Agree Slightly	Agree Strongly	Agree Strongly
Female	1	AHP	2		UK	0	specialty	6	No	0		0	No	0	0	Asymptomatic	Not tested	3	3	7.5			1	White	0	0					Not available	Not Applicable	Disagree Strongly	Agree Strongly	Agree Strongly	Agree Strongly	Agree Slightly	Agree Slightly	Agree Slightly	Agree Strongly	Agree Slightly	Disagree Strongly	Agree Strongly	Agree Slightly	Agree Slightly	Agree Slightly	Agree Strongly	Agree Slightly	Agree Slightly
Female	1	AHP	2		UK	0	ward	8	No	0		0	Yes	1	2	Asymptomatic	Tested	4	4	9			2	White	0	0					Not available	Agree Slightly	Disagree Slightly	Agree Slightly	Disagree Slightly	Agree Slightly	Agree Slightly	Agree Slightly	Not Applicable	Agree Slightly	Disagree Slightly	Agree Slightly	Agree Slightly	Neutral	Agree Slightly	Disagree Slightly	Agree Strongly	Agree Strongly	Agree Strongly
Female	1	AHP	2		UK	0	ward	8	Yes	1	Intensive Care	4	Yes	1	0	Asymptomatic	Not tested	4	4	12.5			3	Asian / Asian British	1	1	Good	4	Neutral	3	Not available	Agree Strongly	Disagree Slightly	Agree Slightly	Agree Slightly	Agree Strongly	Neutral	Agree Slightly	Disagree Slightly	Agree Slightly	Agree Strongly	Disagree Slightly	Agree Strongly	Agree Slightly	Neutral	Disagree Strongly	Disagree Strongly	Neutral	Neutral
Female	1	AHP	2		UK	0	specialty	6	No	0		0	Yes	1	0	Asymptomatic	Not tested	3	3	10			2	White	0	0					Not available	Agree Strongly	Disagree Slightly	Agree Slightly	Neutral	Agree Slightly	Agree Strongly	Agree Slightly	Agree Slightly	Agree Slightly	Neutral	Disagree Slightly	Neutral	Agree Slightly	Agree Strongly	Agree Strongly	Agree Slightly	Agree Strongly	Agree Strongly
Male	0	AHP	2		UK	0	opd	9	Yes	1	Intensive Care	4	Yes	1	0	Asymptomatic	Not tested	4	4	12			2	White	0	0	Good	4	Good	4	Not available	Agree Slightly	Disagree Slightly	Agree Strongly	Agree Slightly	Neutral	Agree Strongly	Agree Strongly	Agree Strongly	Agree Slightly	Disagree Slightly	Disagree Slightly	Agree Strongly	Agree Slightly	Disagree Slightly	Agree Slightly	Agree Slightly	Agree Slightly	Agree Strongly
Female	1	AHP	2		UK	0	ward	8	No	0		0	Yes	1	0	Asymptomatic	Not tested	4	4	7.5			1	Mixed / Multiple ethnic groups	3	1					Not available	Agree Slightly	Agree Slightly	Disagree Slightly	Agree Slightly	Agree Slightly	Agree Strongly	Agree Strongly	Agree Slightly	Agree Slightly	Disagree Slightly	Agree Slightly	Agree Slightly	Agree Slightly	Agree Slightly	Agree Slightly	Agree Strongly	Agree Strongly	Agree Strongly
Male	0	AHP	2		UK	0	itu	2	No	0		0	No	0	5	Symptomatic	Tested	3	3	7.5			1	White	0	0					Not available	Agree Strongly	Agree Slightly	Agree Strongly	Agree Strongly	Agree Strongly	Agree Strongly	Agree Slightly	Agree Strongly	Agree Strongly	Agree Strongly	Disagree Slightly	Agree Strongly	Agree Slightly	Agree Strongly	Agree Slightly	Neutral	Agree Slightly	Agree Strongly
Female	1	AHP	2		UK	0	ward	8	Yes	1	Intensive Care	4	Yes	1	4	Symptomatic	Tested	4	4	7.5			1	White	0	0	No training received	0	Neutral	3	Not available	Agree Strongly	Disagree Slightly	Agree Slightly	Agree Strongly	Agree Strongly	Agree Slightly	Agree Strongly	Agree Strongly	Agree Strongly	Agree Strongly	Disagree Slightly	Agree Strongly	Agree Strongly	Agree Slightly	Agree Strongly	Agree Slightly	Agree Slightly	Agree Strongly
Male	0	AHP	2		UK	0	opd	9	No	0		0	No	0	1	Asymptomatic	Tested	5	5	8			1	White	0	0					Not available	Not Applicable	Not Applicable	Not Applicable	Not Applicable	Agree Strongly	Not Applicable	Agree Strongly	Not Applicable	Agree Strongly	Agree Strongly	Disagree Strongly	Agree Strongly	Agree Slightly	Agree Strongly	Agree Strongly	Agree Strongly	Agree Strongly	Agree Strongly
Female	1	AHP	2		UK	0	research	7	Yes	1	PPE helper on respiratory and oncology wards	1	No	0	1	Asymptomatic	Tested	5	5	8.5			2	Jewish	0	0	Neutral	3	Very Good	5	Not available	Agree Strongly	Disagree Strongly	Neutral	Agree Strongly	Agree Slightly	Agree Slightly	Agree Slightly	Agree Strongly	Agree Strongly	Neutral	Disagree Slightly	Agree Strongly	Agree Strongly	Agree Strongly	Agree Slightly	Agree Slightly	Agree Strongly	Agree Strongly
Female	1	AHP	2	Speech and Language Therapist	UK	0	ward	8	Yes	1	Intensive Care	4	Yes	1	0	Asymptomatic	Not tested	3	3	12			2	White	0	0	Poor	1	Neutral	3	Not available	Agree Strongly	Disagree Slightly	Neutral	Agree Slightly	Neutral	Neutral	Disagree Slightly	Disagree Slightly	Agree Slightly	Neutral	Agree Slightly	Agree Slightly	Neutral	Disagree Slightly	Neutral	Neutral	Agree Slightly	Agree Strongly
Female	1	AHP	2	Speech and Language Therapist	UK	0	medicine	0	No	0		0	Yes	1	0	Asymptomatic	Not tested	5	5	8			1	White	0	0					Not available	Neutral	Disagree Slightly	Agree Slightly	Disagree Slightly	Agree Slightly	Disagree Slightly	Neutral	Disagree Slightly	Disagree Slightly	Not Applicable	Disagree Slightly	Agree Slightly	Agree Slightly	Agree Slightly	Agree Slightly	Neutral	Agree Slightly	Agree Strongly
Male	0	AHP	2	Speech and Language Therapist	UK	0	ward	8	No	0		0	Yes	1	0	Asymptomatic	Not tested	5	5					White	0	0					Not available	Agree Slightly	Disagree Slightly	Agree Slightly	Agree Strongly	Agree Slightly	Agree Slightly	Agree Slightly	Agree Slightly	Agree Slightly	Agree Slightly	Agree Slightly	Agree Strongly	Neutral	Agree Slightly	Agree Strongly	Agree Slightly	Agree Strongly	Agree Strongly
Female	1	AHP	2	Speech and Language Therapist	UK	0	specialty	6	No	0		0	No	0	0	Asymptomatic	Not tested	3	3	7			1	White	0	0					Not available	Not Applicable	Not Applicable	Not Applicable	Not Applicable	Not Applicable	Not Applicable	Not Applicable	Not Applicable	Not Applicable	Not Applicable	Not Applicable	Not Applicable	Disagree Slightly	Disagree Slightly	Disagree Slightly	Disagree Strongly	Disagree Strongly	Disagree Slightly
Male	0	Doctor	0	Senior	Poland	1	specialty	6	No	0		0	I don't know	2	1	Asymptomatic	Tested	7	7	Not available	24	5	5								Not available	Disagree strongly	Agree slightly	Disagree strongly	Disagree strongly	Disagree slightly	Disagree strongly	Agree slightly	Agree slightly	Neutral	Agree slightly	Agree strongly	Disagree slightly	Disagree strongly	Disagree strongly	Disagree slightly	Disagree strongly	Disagree strongly	Disagree strongly
Female	1	Doctor	0	Junior	UK	0	medicine	0	No	0		0	Yes	1	1	Asymptomatic	Tested	5	5	11			2	Asian / Asian British	1	1					Not available	Agree Strongly	Disagree Slightly	Agree Strongly	Agree Strongly	Agree Strongly	Agree Strongly	Agree Slightly	Agree Strongly	Agree Strongly	Neutral	Neutral	Neutral	Neutral	Neutral	Agree Slightly	Neutral	Agree Strongly	Agree Strongly
Male	0	Doctor	0	Senior	UK	0	itu	2	No	0		0	Yes	1	0	Asymptomatic	Not tested	4	4	13			3	Asian / Asian British	1	1					Not available	Agree Strongly	Disagree Slightly	Agree Strongly	Agree Slightly	Agree Strongly	Agree Strongly	Agree Slightly	Agree Slightly	Agree Slightly	Neutral	Disagree Slightly	Agree Strongly	Agree Slightly	Disagree Slightly	Agree Slightly	Agree Slightly	Agree Slightly	Agree Strongly
Female	1	Doctor	0	Junior	UK	0	gp	5	Yes	1	General Medicine	1	Yes	1	0	Asymptomatic	Not tested	4	4	12.5			3	White	0	0	No training received	0	Good	4	Not available	Agree Strongly	Disagree Slightly	Agree Slightly	Agree Strongly	Agree Slightly	Agree Strongly	Agree Strongly	Agree Slightly	Neutral	Neutral	Agree Slightly	Disagree Slightly	Neutral	Neutral	Agree Strongly	Agree Slightly	Agree Slightly	Agree Slightly
Female	1	Nurse	1	Senior	Poland	1	itu	2	No	0		0	Yes	1	0	Asymptomatic	Not tested	3	3	Not available	12	2	2								Not available	Agree slightly	Disagree strongly	Disagree slightly	Agree slightly	Agree strongly	Disagree slightly	Disagree slightly	Agree slightly	Disagree slightly	Disagree slightly	Disagree slightly	Disagree slightly	Agree strongly	Agree slightly	Agree strongly	Agree slightly	Agree strongly	Agree strongly
Female	1	Nurse	1	Senior	Poland	1	surgery	1	No	0		0	I don't know	2	0	Asymptomatic	Not tested	3	3	Not available	12	2	2				Neutral	3	Good	4	Not available	Disagree slightly	Neutral	Disagree strongly	Disagree slightly	Agree slightly	Neutral	Disagree slightly	Agree slightly	Disagree slightly	Disagree slightly	Disagree strongly	Agree slightly	Agree slightly	Neutral	Disagree strongly	Agree slightly	Agree strongly	Disagree strongly
Male	0	Nurse	1	Senior	Poland	1	Anaesthesia	3	Yes	1	General Practice / Primary Care	7	I don't know	2	0	Asymptomatic	Not tested	4	4	Not available	12	2	2				No training received	0	Poor	1	Not available	Disagree slightly	Agree slightly	Agree slightly	Agree strongly	Agree slightly	Neutral	Not applicable	Disagree slightly	Agree slightly	Agree slightly	Disagree slightly	Agree slightly	Agree slightly	Agree slightly	Not applicable	Disagree slightly	Agree slightly	Not applicable
Female	1	Nurse	1	Senior	Poland	1	specialty	6	No	0		0	I don't know	2	0	Asymptomatic	Not tested	5	5	Not available	8	1	1								Not available	Disagree slightly	Agree strongly	Disagree slightly	Disagree slightly	Neutral	Disagree slightly	Disagree strongly	Disagree strongly	Agree slightly	Disagree slightly	Disagree slightly	Disagree strongly	Disagree slightly	Disagree strongly	Agree slightly	Neutral	Disagree slightly	Disagree slightly
Female	1	Nurse	1	Senior	Poland	1	gp	5	No	0		0	No	0	0	Asymptomatic	Not tested			Not available				Polish	0	0					Not available	Disagree slightly	Agree slightly	Disagree strongly	Disagree strongly	Disagree strongly	Agree strongly	Agree strongly	Agree strongly	Agree strongly	Disagree strongly	Agree strongly	Disagree strongly	Agree slightly	Disagree strongly	Agree strongly	Disagree slightly	Disagree slightly	Disagree strongly
Female	1	Nurse	1	Senior	Poland	1	itu	2	No	0		0	I don't know	2	1	Asymptomatic	Tested	4	4	Not available	24	4	4								Not available	Disagree slightly	Agree strongly	Disagree strongly	Disagree strongly	Disagree slightly	Disagree strongly	Disagree slightly	Disagree slightly	Disagree slightly	Disagree slightly	Agree strongly	Disagree strongly	Disagree strongly	Disagree strongly	Agree strongly	Disagree slightly	Disagree slightly	Disagree slightly
Female	1	Nurse	1	Senior	Poland	1	specialty	6	No	0		0	I don't know	2	0	Asymptomatic	Not tested	4	4	Not available	24	4	4								Not available	Neutral	Agree slightly	Disagree slightly	Agree slightly	Disagree slightly	Disagree slightly	Neutral	Neutral	Neutral	Disagree slightly	Neutral	Agree strongly	Neutral	Agree slightly	Agree slightly	Neutral	Agree slightly	Agree slightly
Female	1	Nurse	1	Senior	Poland	1	surgery	1	No	0		0	No	0	1	Asymptomatic	Tested	3	3	Not available	12	2	2								Not available	Neutral	Disagree slightly	Disagree slightly	Agree slightly	Disagree slightly	Agree slightly	Agree slightly	Neutral	Disagree slightly	Disagree slightly	Agree slightly	Disagree slightly	Neutral	Disagree slightly	Disagree slightly	Disagree slightly	Disagree slightly	Disagree slightly
Female	1	Nurse	1	Senior	Poland	1	surgery	1	No	0		0	No	0	1	Asymptomatic	Tested	3	3	Not available	12	2	2								Not available	Neutral	Disagree slightly	Disagree slightly	Agree slightly	Disagree slightly	Agree slightly	Agree slightly	Neutral	Disagree slightly	Disagree slightly	Agree slightly	Disagree slightly	Neutral	Disagree slightly	Disagree slightly	Disagree slightly	Disagree slightly	Disagree slightly
Female	1	Nurse	1	Senior	Poland	1	gp	5	No	0		0	No	0	0	Asymptomatic	Not tested	5	5	Not available	7.3	2	2	Polish	0	0					Not available	Agree slightly	Agree slightly	Agree slightly	Agree slightly	Agree slightly	Agree slightly	Agree slightly	Not applicable	Agree strongly	Agree strongly	Not applicable	Agree strongly	Not applicable	Agree slightly	Agree strongly	Not applicable	Agree slightly	Agree slightly
Female	1	Nurse	1	Senior	Poland	1	gp	5	No	0	General Practice / Primary Care	0	I don't know	2	0	Asymptomatic	Not tested	5	5	Not available	12	2	2	Polish	0	0					Not available	Disagree slightly	Agree strongly	Disagree strongly	Agree slightly	Neutral	Disagree slightly	Agree slightly	Agree slightly	Agree slightly	Agree strongly	Disagree slightly	Agree slightly	Agree slightly	Agree slightly	Agree slightly	Agree slightly	Agree slightly	Agree slightly
Female	1	Nurse	1	Senior	Poland	1	medicine	0	No	0		0	No	0	0	Asymptomatic	Not tested	5	5	Not available	7	1	1								Not available	Agree strongly	Agree slightly	Neutral	Agree slightly	Agree slightly	Agree slightly	Agree slightly	Agree strongly	Agree strongly	Agree slightly	Neutral	Agree slightly	Agree slightly	Not applicable	Agree strongly	Agree slightly	Neutral	Agree slightly
Female	1	Nurse	1	Senior	Poland	1	specialty	6	No	0		0	No	0	0	Asymptomatic	Not tested	3	3	Not available	12	2	2	Polish	0	0					Not available	Agree strongly	Neutral	Disagree strongly	Agree slightly	Agree slightly	Disagree slightly	Neutral	Agree strongly	Agree strongly	Agree strongly	Disagree strongly	Agree strongly	Agree strongly	Agree strongly	Agree strongly	Disagree strongly	Neutral	Neutral
Female	1	Nurse	1	Senior	Poland	1	specialty	6	No	0		0	I don't know	2	0	Asymptomatic	Not tested	5	5	Not available	7.35	5	5								Not available	Agree slightly	Disagree slightly	Agree slightly	Agree slightly	Agree slightly	Agree slightly	Agree slightly	Agree slightly	Agree slightly	Agree slightly	Disagree slightly	Neutral	Agree slightly	Agree slightly	Agree strongly	Agree slightly	Agree strongly	Agree strongly
Female	1	Nurse	1	Senior	Poland	1	ward	8	No	0		0	Yes	1	1	Asymptomatic	Tested	5	5	Not available	7.35	5	5								Not available	Agree strongly	Disagree strongly	Agree strongly	Agree strongly	Agree strongly	Disagree slightly	Agree slightly	Neutral	Agree strongly	Agree strongly	Disagree slightly	Disagree strongly	Neutral	Neutral	Agree slightly	Neutral	Disagree slightly	Disagree slightly
Female	1	Nurse	1	Senior	Poland	1	specialty	6	No	0		0	No	0	1	Asymptomatic	Tested	2	2	Not available	7	1	1	European	0	0					Not available	Neutral	Disagree strongly	Agree strongly	Agree strongly	Agree strongly	Agree slightly	Agree slightly	Agree slightly	Agree slightly	Agree slightly	Disagree slightly	Agree slightly	Agree slightly	Agree slightly	Agree slightly	Agree slightly	Agree slightly	Agree slightly
Female	1	Nurse	1	Senior	Poland	1	ward	8	No	0		0	No	0	1	Asymptomatic	Tested	4	4	Not available	8	1	1								Not available	Agree strongly	Disagree slightly	Agree slightly	Agree strongly	Agree strongly	Agree strongly	Agree strongly	Agree slightly	Agree slightly	Agree strongly	Disagree slightly	Agree slightly	Agree slightly	Agree strongly	Agree strongly	Agree strongly	Agree strongly	Agree strongly
Female	1	Nurse	1	Senior	Poland	1	theatre	11	Yes	1	Intensive Care	4	I don't know	2	1	Asymptomatic	Tested	2	2	Not available	24	4	4	Polish	0	0	No training received	0	No support received	0	Not available	Agree slightly	Disagree strongly	Agree strongly	Agree slightly	Agree strongly	Agree slightly	Agree strongly	Agree slightly	Agree strongly	Agree strongly	Disagree strongly	Neutral	Neutral	Neutral	Agree strongly	Agree strongly	Agree strongly	Agree strongly
Female	1	Nurse	1	Senior	Poland	1	specialty	6	No	0		0	I don't know	2	0	Asymptomatic	Not tested	5	5	Not available	24	4	4				Very Poor	1			Not available	Disagree slightly	Agree strongly	Disagree strongly	Disagree strongly	Disagree slightly	Disagree strongly	Agree slightly	Disagree slightly	Agree strongly	Disagree strongly	Disagree slightly	Disagree strongly	Disagree slightly	Disagree slightly	Agree slightly	Disagree strongly	Disagree strongly	Disagree slightly
Female	1	Nurse	1	Senior	Poland	1	Anaesthesia	3	No	0		0	No	0	1	Asymptomatic	Tested	4	4	Not available	12	2	2								Not available	Agree slightly	Disagree slightly	Agree slightly	Agree strongly	Agree slightly	Agree slightly	Agree slightly	Agree strongly	Agree strongly	Agree slightly	Disagree slightly	Agree slightly	Agree slightly	Neutral	Agree strongly	Agree slightly	Agree slightly	Agree strongly
Female	1	Nurse	1	Senior	Poland	1	surgery	1	No	0		0	No	0	1	Asymptomatic	Tested	5	5	Not available	12	2	2								Not available	Agree slightly	Disagree strongly	Agree strongly	Agree strongly	Agree strongly	Agree strongly	Agree strongly	Agree strongly	Agree strongly	Agree strongly	Disagree slightly	Agree strongly	Agree strongly	Agree strongly	Agree strongly	Agree strongly	Agree strongly	Agree slightly
Female	1	Nurse	1	Senior	Poland	1	Anaesthesia	3	No	0		0	I don't know	2	0	Asymptomatic	Not tested	5	5	Not available	8	1	1								Not available	Disagree strongly	Disagree strongly	Disagree strongly	Agree strongly	Agree strongly	Agree strongly	Agree slightly	Agree strongly	Agree slightly	Agree slightly	Disagree strongly	Agree strongly	Agree slightly	Agree slightly	Agree strongly	Agree strongly	Agree strongly	Agree strongly
Female	1	Nurse	1	Senior	Poland	1	ward	8	No	0		0	No	0	0	Asymptomatic	Not tested	4	4	Not available	12	2	2								Not available	Agree strongly	Disagree strongly	Agree strongly	Agree strongly	Agree strongly	Agree strongly	Agree strongly	Agree slightly	Agree slightly	Agree strongly	Disagree strongly	Agree strongly	Agree strongly	Agree slightly	Agree strongly	Agree strongly	Agree strongly	Agree strongly
Female	1	Nurse	1	Senior	Poland	1	surgery	1	No	0	Surgery	0	Yes	1	1	Asymptomatic	Tested	5	5	Not available	7	1	1				Good	4	Good	4	Not available	Agree strongly	Disagree slightly	Agree strongly	Agree strongly	Agree strongly	Agree slightly	Agree strongly	Agree slightly	Agree strongly	Agree slightly	Disagree slightly	Agree slightly	Agree slightly	Agree slightly	Agree strongly	Agree slightly	Agree slightly	Agree strongly
Female	1	Nurse	1	Senior	Poland	1	gp	5	No	0		0	I don't know	2	0	Asymptomatic	Not tested	5	5	Not available	8	1	1								Not available	Neutral	Neutral	Disagree slightly	Disagree slightly	Agree slightly	Agree slightly	Agree slightly	Agree slightly	Agree strongly	Agree slightly	Neutral	Neutral	Neutral	Neutral	Agree strongly	Disagree slightly	Agree slightly	Neutral
Female	1	Nurse	1	Senior	Poland	1	itu	2	No	0		0	No	0	3	Symptomatic	Not tested	3	3	Not available	12	2	2								Not available	Agree strongly	Agree strongly	Agree strongly	Agree strongly	Agree strongly	Disagree strongly	Agree strongly	Disagree strongly	Agree strongly	Disagree slightly	Agree strongly	Disagree slightly	Disagree strongly	Disagree strongly	Agree slightly	Disagree strongly	Disagree strongly	Disagree strongly
Female	1	Nurse	1	Senior	Poland	1	opd	9	No	0		0	I don't know	2	0	Asymptomatic	Not tested	4	4	Not available	12	2	2								Not available	Agree slightly	Not applicable	Disagree slightly	Agree slightly	Agree slightly	Agree slightly	Not applicable	Not applicable	Agree strongly	Agree slightly	Agree slightly	Neutral	Neutral	Disagree slightly	Agree strongly	Disagree slightly	Agree slightly	Agree slightly
Female	1	Nurse	1	Senior	Poland	1	other	14	No	0		0	No	0	4	Symptomatic	Tested	6	6	Not available	12	2	2	Polish	0	0					Not available	Agree slightly	Agree slightly	Agree slightly	Disagree slightly	Agree strongly	Agree slightly	Agree slightly	Neutral	Agree slightly	Agree slightly	Disagree slightly	Agree slightly	Agree slightly	Agree slightly	Agree slightly	Agree slightly	Agree slightly	Agree slightly
Female	1	Nurse	1	Senior	Poland	1	itu	2	No	0	Intensive Care	0	No	0	4	Symptomatic	Tested	4	4	Not available	12	2	2								Not available	Agree strongly	Agree strongly	Disagree slightly	Agree strongly	Agree slightly	Disagree slightly	Disagree slightly	Agree slightly	Agree slightly	Disagree slightly	Agree slightly	Agree slightly	Agree slightly	Neutral	Agree slightly	Disagree slightly	Agree slightly	Agree slightly
Female	1	Nurse	1	Senior	Poland	1	surgery	1	No	0		0	Yes	1	1	Asymptomatic	Tested	5	5	Not available	7.35	5	5								Not available	Disagree slightly	Agree strongly	Disagree strongly	Disagree slightly	Disagree strongly	Disagree strongly	Neutral	Disagree slightly	Disagree strongly	Disagree slightly	Disagree slightly	Disagree slightly	Disagree strongly	Disagree strongly	Neutral	Neutral	Neutral	Neutral
Female	1	Nurse	1	Senior	Poland	1	surgery	1	No	0		0	No	0	1	Asymptomatic	Tested	6	6	Not available	16	2	2	Polish	0	0					Not available	Agree slightly	Disagree slightly	Agree slightly	Agree slightly	Agree slightly	Agree slightly	Agree slightly	Neutral	Agree slightly	Neutral	Neutral	Neutral	Disagree slightly	Agree slightly	Agree strongly	Neutral	Neutral	Neutral
Female	1	Nurse	1	Senior	Poland	1	ward	8	No	0		0	Yes	1	0	Asymptomatic	Not tested	7	7	Not available	12	2	2				Good	4	Good	4	Not available	Not applicable	Not applicable	Disagree strongly	Neutral	Agree slightly	Agree strongly	Agree strongly	Not applicable	Agree strongly	Agree slightly	Agree slightly	Agree slightly	Neutral	Agree strongly	Agree slightly	Agree slightly	Agree slightly	Agree slightly
Female	1	Nurse	1	Senior	Poland	1	surgery	1	Yes	1	Surgical ward has been transformed into an observation ward	1	I don't know	2	0	Asymptomatic	Not tested	5	5	Not available	7.35	5	5								Not available	Agree strongly	Disagree slightly	Agree slightly	Agree slightly	Agree strongly	Agree slightly	Neutral	Agree slightly	Agree strongly	Agree slightly	Disagree strongly	Agree strongly	Agree slightly	Agree slightly	Agree strongly	Agree slightly	Neutral	Neutral
Female	1	Nurse	1	Senior	UK	0	itu	2	Yes	1	The nightingale	1	Yes	1	0	Asymptomatic	Not tested	4	4	12.5			3	White	0	0	Very good	5	Very Good	5	Not available	Agree Strongly	Disagree Strongly	Agree Strongly	Agree Strongly	Agree Strongly	Agree Strongly	Agree Slightly	Agree Strongly	Agree Strongly	Neutral	Disagree Strongly	Agree Strongly	Neutral	Not Applicable	Agree Strongly	Agree Strongly	Agree Strongly	Agree Strongly
Female	1	Nurse	1	Senior	UK	0	itu	2	No	0		0	Yes	1	1	Asymptomatic	Tested	4	4	12			2	White	0	0					Not available	Agree Slightly	Disagree Strongly	Agree Slightly	Agree Slightly	Agree Strongly	Agree Slightly	Agree Slightly	Agree Slightly	Agree Strongly	Agree Strongly	Disagree Slightly	Agree Strongly	Neutral	Agree Slightly	Agree Strongly	Neutral	Agree Slightly	Agree Strongly
Male	0	Nurse	1	Senior	UK	0	itu	2	No	0	N/a	0	Yes	1	1	Asymptomatic	Tested	4	4	13			3	Asian / Asian British	1	1					Not available	Agree Slightly	Neutral	Neutral	Agree Slightly	Disagree Slightly	Neutral	Neutral	Agree Slightly	Agree Slightly	Neutral	Neutral	Agree Slightly	Agree Slightly	Disagree Slightly	Neutral	Neutral	Neutral	Agree Slightly
Female	1	AHP	2		UK	0	specialty	6	No	0		0	Don't Know	2	3	Symptomatic	Not tested	1	1	7.5			1	White	0	0					Not available	Disagree Strongly	Disagree Strongly	Neutral	Neutral	Agree Slightly	Neutral	Neutral	Agree Slightly	Disagree Slightly	Neutral	Neutral	Agree Strongly	Neutral	Disagree Strongly	Agree Strongly	Disagree Slightly	Disagree Slightly	Agree Slightly
Female	1	AHP	2	Sonographer	UK	0	specialty	6	No	0		0	No	0	0	Asymptomatic	Not tested	4	4	7.5			1	White	0	0					Not available	Not Applicable	Neutral	Agree Slightly	Neutral	Neutral	Not Applicable	Agree Strongly	Agree Strongly	Agree Slightly	Neutral	Disagree Slightly	Agree Slightly	Agree Slightly	Agree Slightly	Agree Slightly	Disagree Slightly	Neutral	Agree Slightly
Female	1	AHP	2		UK	0	opd	9	Yes	1	Audiology Newborn Hearing Screening	7	No	0	0	Asymptomatic	Not tested	5	5	8			1	White	0	0	Good	4	Good	4	Not available	Not Applicable	Disagree Slightly	Not Applicable	Agree Strongly	Agree Strongly	Not Applicable	Agree Strongly	Not Applicable	Agree Strongly	Neutral	Disagree Slightly	Agree Slightly	Neutral	Agree Slightly	Agree Strongly	Agree Strongly	Agree Strongly	Agree Slightly
Male	0	AHP	2		UK	0	surgery	1	Yes	1	Intensive Care	4	Yes	1	1	Asymptomatic	Tested	3	3	12			2	Filipino	1	1	Good	4	Poor	1	Not available	Agree Slightly	Agree Slightly	Neutral	Disagree Slightly	Agree Slightly	Neutral	Neutral	Agree Slightly	Agree Slightly	Neutral	Neutral	Agree Slightly	Neutral	Neutral	Agree Slightly	Agree Slightly	Agree Strongly	Agree Slightly
Female	1	AHP	2		UK	0	specialty	6	No	0		0	No	0	1	Asymptomatic	Tested	5	5	8			1	White	0	0					Not available	Not Applicable	Not Applicable	Not Applicable	Not Applicable	Not Applicable	Not Applicable	Not Applicable	Not Applicable	Not Applicable	Not Applicable	Not Applicable	Not Applicable	Not Applicable	Not Applicable	Not Applicable	Not Applicable	Not Applicable	Not Applicable
Female	1	AHP	2		UK	0	medicine	0	No	0		0	Yes	1	0	Asymptomatic	Not tested	5	5	7.5			1	White	0	0					Not available	Agree Slightly	Neutral	Agree Slightly	Agree Strongly	Agree Strongly	Agree Slightly	Neutral	Agree Slightly	Agree Strongly	Agree Strongly	Agree Slightly	Agree Strongly	Neutral	Neutral	Agree Strongly	Agree Slightly	Agree Slightly	Agree Slightly
Male	0	AHP	2		UK	0	itu	2	No	0		0	Yes	1	0	Asymptomatic	Not tested	7	7	9			2	White	0	0					Not available	Agree Slightly	Disagree Strongly	Agree Slightly	Agree Strongly	Agree Strongly	Agree Strongly	Agree Strongly	Agree Strongly	Agree Strongly	Agree Slightly	Disagree Strongly	Agree Strongly	Agree Slightly	Agree Strongly	Agree Strongly	Agree Strongly	Agree Strongly	Agree Strongly
Female	1	AHP	2	Speech and Language Therapist	UK	0	ward	8	No	0		0	Yes	1	1	Asymptomatic	Tested	5	5	8			1	Mixed / Multiple ethnic groups	3	1					Not available	Neutral	Disagree Slightly	Agree Slightly	Agree Strongly	Neutral	Disagree Slightly	Neutral	Agree Slightly	Agree Slightly	Agree Slightly	Disagree Slightly	Agree Strongly	Neutral	Agree Strongly	Agree Strongly	Neutral	Agree Slightly	Agree Strongly
Female	1	AHP	2	Speech and Language Therapist	UK	0	surgery	1	Yes	1	Intensive Care	4	Yes	1	0	Asymptomatic	Not tested	3	3	12.5			3	White	0	0	Neutral	3	Neutral	3	Not available	Agree Strongly	Disagree Slightly	Agree Slightly	Agree Slightly	Agree Slightly	Agree Strongly	Agree Strongly	Agree Slightly	Disagree Slightly	Disagree Slightly	Agree Slightly	Disagree Slightly	Agree Slightly	Agree Slightly	Neutral	Disagree Slightly	Agree Slightly	Agree Strongly
Female	1	AHP	2		UK	0	opd	9	Yes	1	Intensive Care	4	Yes	1	0	Asymptomatic	Not tested	5	5	12.5			3	White	0	0	Neutral	3	Very Good	5	Not available	Agree Strongly	Disagree Strongly	Agree Strongly	Agree Strongly	Agree Slightly	Agree Strongly	Agree Strongly	Not Applicable	Neutral	Agree Strongly	Disagree Strongly	Agree Slightly	Neutral	Agree Strongly	Agree Slightly	Agree Strongly	Agree Strongly	Agree Strongly
Female	1	AHP	2		UK	0	specialty	6	Yes	1	Emergency Department	5	N/A	3	0	Asymptomatic	Not tested	3	3	7			1	White	0	0	Poor	1	Poor	1	Not available	Not Applicable	Not Applicable	Not Applicable	Not Applicable	Not Applicable	Not Applicable	Not Applicable	Not Applicable	Not Applicable	Not Applicable	Not Applicable	Not Applicable	Not Applicable	Not Applicable	Not Applicable	Not Applicable	Not Applicable	Not Applicable
Female	1	Non-clinical	3		UK	0	research	7	Yes	1	COVID research	7	No	0	0	Asymptomatic	Not tested	5	5	7.5			1	White	0	0	Neutral	3	Good	4	Not available	Not Applicable	Not Applicable	Not Applicable	Not Applicable	Not Applicable	Not Applicable	Not Applicable	Not Applicable	Not Applicable	Not Applicable	Not Applicable	Not Applicable	Not Applicable	Not Applicable	Not Applicable	Not Applicable	Not Applicable	Not Applicable
Female	1	Doctor	0	Senior	UK	0	medicine	0	No	0		0	Yes	1	0	Asymptomatic	Not tested	4	4	8			1	White	0	0					Not available	Agree Strongly	Disagree Strongly	Agree Slightly	Agree Strongly	Agree Strongly	Agree Slightly	Agree Strongly	Agree Strongly	Agree Strongly	Agree Slightly	Disagree Strongly	Agree Strongly	Agree Strongly	Agree Slightly	Agree Strongly	Agree Strongly	Agree Strongly	Agree Strongly
Female	1	Doctor	0	Senior	UK	0	specialty	6	No	0		0	Yes	1	1	Asymptomatic	Tested	4	4	11			2	Chinese	1	1					Not available	Agree Slightly	Disagree Strongly	Agree Strongly	Agree Slightly	Agree Strongly	Agree Strongly	Agree Strongly	Agree Strongly	Agree Strongly	Agree Strongly	Disagree Strongly	Agree Strongly	Agree Strongly	Agree Strongly	Agree Strongly	Agree Strongly	Agree Strongly	Agree Strongly
Female	1	Doctor	0	Senior	UK	0	Anaesthesia	3	Yes	1	Working from home as pregnant (30 weeks at time of RCOG guidance for pregnancy)	7	N/A	3	0	Asymptomatic	Not tested	5	5	6			1	White	0	0	Good	4	Very Good	5	Not available	Not Applicable	Not Applicable	Not Applicable	Not Applicable	Not Applicable	Not Applicable	Not Applicable	Not Applicable	Not Applicable	Agree Strongly	Not Applicable	Not Applicable	Not Applicable	Agree Strongly	Agree Strongly	Agree Strongly	Agree Strongly	Not Applicable
Female	1	Doctor	0	Senior	UK	0	itu	2	No	0		0	Yes	1	0	Asymptomatic	Not tested	3	3	13			3	White	0	0					Not available	Agree Strongly	Agree Slightly	Neutral	Disagree Slightly	Agree Strongly	Agree Slightly	Disagree Slightly	Agree Slightly	Agree Slightly	Disagree Strongly	Disagree Slightly	Agree Slightly	Neutral	Disagree Slightly	Agree Strongly	Agree Slightly	Agree Slightly	Neutral
Female	1	Doctor	0	Senior	UK	0	surgery	1	No	0		0	Yes	1	1	Asymptomatic	Tested	5	5	9			2	White	0	0					Not available	Agree Strongly	Disagree Strongly	Agree Strongly	Agree Slightly	Agree Slightly	Agree Slightly	Agree Strongly	Agree Slightly	Agree Strongly	Agree Slightly	Disagree Strongly	Neutral	Agree Slightly	Agree Strongly	Agree Slightly	Agree Slightly	Agree Strongly	Agree Strongly
Female	1	Doctor	0	Senior	UK	0	specialty	6	No	0		0	No	0	3	Symptomatic	Not tested	7	7	13			3	Mixed / Multiple ethnic groups	3	1					Not available	Disagree Strongly	Agree Strongly	Disagree Slightly	Agree Slightly	Neutral	Neutral	Disagree Strongly	Agree Strongly	Disagree Slightly	Disagree Slightly	Neutral	Disagree Slightly	Disagree Slightly	Disagree Slightly	Agree Strongly	Agree Slightly	Agree Strongly	Agree Strongly
Male	0	Doctor	0	Senior	UK	0	em	4	No	0		0	Yes	1	0	Asymptomatic	Not tested	6	6	10			2	Asian / Asian British	1	1					Not available	Agree Slightly	Disagree Strongly	Agree Slightly	Agree Strongly	Agree Strongly	Agree Strongly	Agree Strongly	Agree Slightly	Agree Strongly	Neutral	Disagree Slightly	Agree Strongly	Agree Slightly	Agree Strongly	Agree Strongly	Agree Strongly	Agree Strongly	Agree Strongly
Female	1	Doctor	0	Senior	UK	0	specialty	6	No	0	Not redeployed	0	Don't Know	2	0	Asymptomatic	Not tested	5	5	8			1	Black / African / Caribbean / Black British	2	1	Neutral	3	Neutral	3	Not available	Agree Strongly	Disagree Strongly	Agree Strongly	Agree Slightly	Agree Strongly	Agree Strongly	Agree Strongly	Agree Strongly	Agree Strongly	Agree Strongly	Disagree Strongly	Agree Strongly	Agree Strongly	Agree Strongly	Agree Strongly	Agree Strongly	Agree Strongly	Agree Strongly
Female	1	Doctor	0	Senior	UK	0	specialty	6	No	0		0	Don't Know	2	0	Asymptomatic	Not tested	3	3	10			2	Asian / Asian British	1	1					Not available	Agree Strongly	Disagree Strongly	Agree Strongly	Agree Strongly	Agree Strongly	Agree Strongly	Agree Slightly	Agree Strongly	Agree Strongly	Neutral	Disagree Strongly	Agree Strongly	Agree Slightly	Neutral	Agree Strongly	Neutral	Neutral	Agree Strongly
Male	0	Doctor	0	Senior	UK	0	medicine	0	No	0		0	No	0	0	Asymptomatic	Not tested	5	5	8			1	White	0	0					Not available	Agree Strongly	Disagree Strongly	Agree Strongly	Agree Strongly	Agree Strongly	Agree Strongly	Agree Strongly	Agree Strongly	Agree Strongly	Agree Slightly	Disagree Slightly	Agree Strongly	Agree Strongly	Agree Strongly	Agree Slightly	Agree Slightly	Agree Strongly	Agree Strongly
Female	1	Doctor	0	Senior	UK	0	medicine	0	No	0		0	Yes	1	0	Asymptomatic	Not tested	5	5	8			1	White	0	0					Not available	Agree Strongly	Disagree Strongly	Agree Strongly	Agree Slightly	Agree Strongly	Agree Strongly	Agree Strongly	Agree Slightly	Agree Slightly	Disagree Strongly	Disagree Slightly	Neutral	Disagree Slightly	Disagree Slightly	Agree Slightly	Disagree Slightly	Agree Slightly	Agree Slightly
Female	1	Doctor	0	Senior	UK	0	specialty	6	No	0		0	N/A	3	3	Symptomatic	Not tested	6	6	12			2	White	0	0					Not available	Not Applicable	Not Applicable	Not Applicable	Agree Strongly	Agree Strongly	Agree Slightly	Agree Strongly	Agree Slightly	Agree Strongly	Agree Slightly	Neutral	Neutral	Disagree Slightly	Disagree Slightly	Agree Strongly	Disagree Slightly	Disagree Slightly	Agree Slightly
Female	1	Doctor	0	Senior	UK	0	Anaesthesia	3	No	0		0	Don't Know	2	0	Asymptomatic	Not tested	3	3	13			3	White	0	0					Not available	Neutral	Disagree Slightly	Neutral	Disagree Slightly	Agree Strongly	Agree Strongly	Agree Strongly	Agree Strongly	Agree Strongly	Agree Slightly	Disagree Slightly	Agree Strongly	Agree Slightly	Agree Strongly	Agree Strongly	Agree Strongly	Agree Strongly	Agree Slightly
Female	1	Doctor	0	Senior	UK	0	specialty	6	Yes	1	covid research trials	7	No	0	0	Asymptomatic	Not tested	5	5	8			1	White	0	0	Neutral	3	Good	4	Not available	Agree Strongly	Disagree Slightly	Agree Strongly	Agree Strongly	Agree Slightly	Agree Strongly	Agree Strongly	Agree Strongly	Agree Strongly	Disagree Slightly	Agree Slightly	Agree Slightly	Agree Slightly	Agree Slightly	Neutral	Agree Strongly	Agree Strongly	Agree Strongly
Male	0	Doctor	0	Senior	UK	0	itu	2	No	0		0	Yes	1	0	Asymptomatic	Not tested	4	4	13			3	White	0	0					Not available	Agree Slightly	Disagree Slightly	Agree Slightly	Agree Strongly	Agree Slightly	Agree Slightly	Neutral	Disagree Slightly	Neutral	Neutral	Agree Slightly	Agree Slightly	Neutral	Not Applicable	Agree Slightly	Agree Slightly	Agree Slightly	Agree Slightly
Female	1	Doctor	0	Senior	UK	0	specialty	6	Yes	1	Labour ward	7	Yes	1	4	Symptomatic	Tested	4	4	12			2	Asian / Asian British	1	1	Very good	5	Very Good	5	Not available	Agree Slightly	Disagree Slightly	Neutral	Agree Slightly	Agree Slightly	Agree Slightly	Agree Strongly	Agree Slightly	Agree Slightly	Agree Slightly	Disagree Slightly	Agree Slightly	Agree Slightly	Agree Slightly	Agree Slightly	Agree Slightly	Agree Strongly	Agree Strongly
Male	0	Doctor	0	Senior	UK	0	specialty	6	No	0		0	Yes	1	0	Asymptomatic	Not tested	5	5	8			1	ashkenazi jew	0	0					Not available	Agree Strongly	Disagree Strongly	Agree Strongly	Agree Strongly	Agree Strongly	Agree Strongly	Agree Strongly	Agree Strongly	Agree Strongly	Agree Strongly	Disagree Strongly	Agree Strongly	Agree Strongly	Agree Strongly	Agree Strongly	Agree Slightly	Agree Strongly	Agree Strongly
Male	0	Doctor	0	Junior	UK	0	medicine	0	Yes	1	General Medicine	1	No	0	0	Asymptomatic	Not tested	1	1	8			1	White	0	0	Good	4	Very Good	5	Not available	Agree Slightly	Agree Strongly	Agree Strongly	Agree Strongly	Agree Strongly	Agree Slightly	Agree Strongly	Agree Strongly	Agree Strongly	Agree Strongly	Agree Strongly	Agree Slightly	Agree Strongly	Agree Strongly	Agree Strongly	Agree Strongly	Agree Strongly	Agree Strongly
Female	1	Doctor	0	Junior	UK	0	specialty	6	No	0	Also looking after general medicine adult patients admitted to paeds ward	0	Yes	1	0	Asymptomatic	Not tested	3	3	13			3	Black / African / Caribbean / Black British	2	1	Neutral	3	Neutral	3	Not available	Agree Strongly	Disagree Strongly	Agree Strongly	Agree Strongly	Agree Slightly	Agree Strongly	Agree Strongly	Agree Strongly	Agree Strongly	Agree Slightly	Disagree Slightly	Agree Strongly	Agree Strongly	Agree Slightly	Agree Strongly	Agree Strongly	Agree Strongly	Agree Strongly
Female	1	Doctor	0	Junior	UK	0	surgery	1	Yes	1	Intensive Care	4	Yes	1	0	Asymptomatic	Not tested	5	5	13			3	White	0	0	Good	4	Neutral	3	Not available	Agree Strongly	Disagree Strongly	Agree Strongly	Agree Strongly	Agree Strongly	Agree Slightly	Agree Slightly	Agree Slightly	Disagree Slightly	Agree Slightly	Disagree Slightly	Agree Strongly	Agree Slightly	Neutral	Agree Slightly	Agree Slightly	Agree Slightly	Agree Slightly
Male	0	Non-clinical	3		UK	0	Pre-hospital em	4	Yes	1	Intensive Care	4	Yes	1	0	Asymptomatic	Not tested	4	4	13.5			3	Black / African / Caribbean / Black British	2	1	Neutral	3	Very Good	5	Not available	Agree Strongly	Disagree Strongly	Agree Strongly	Agree Strongly	Agree Strongly	Not Applicable	Agree Strongly	Agree Strongly	Agree Strongly	Agree Strongly	Agree Strongly	Agree Strongly	Agree Strongly	Agree Strongly	Agree Strongly	Agree Strongly	Agree Strongly	Agree Strongly
Female	1	Non-clinical	3		UK	0	specialty	6	No	0		0	Don't Know	2	0	Asymptomatic	Not tested	3	3	20			4	White	0	0					Not available	Not Applicable	Not Applicable	Not Applicable	Not Applicable	Not Applicable	Not Applicable	Not Applicable	Not Applicable	Not Applicable	Not Applicable	Not Applicable	Not Applicable	Not Applicable	Not Applicable	Not Applicable	Not Applicable	Not Applicable	Not Applicable
Female	1	Non-clinical	3		UK	0	non-clinical	12	No	0		0	N/A	3	0	Asymptomatic	Not tested	4	4	8			1	White	0	0					Not available	Not Applicable	Not Applicable	Not Applicable	Not Applicable	Not Applicable	Not Applicable	Not Applicable	Not Applicable	Not Applicable	Not Applicable	Not Applicable	Not Applicable	Not Applicable	Not Applicable	Not Applicable	Not Applicable	Not Applicable	Not Applicable
Female	1	Non-clinical	3		UK	0	specialty	6	No	0		0	N/A	3	5	Previously tested positive. Now back at work following isolation period. Symptomatic free	Tested	2	2					White	0	0					Not available	Not Applicable	Not Applicable	Not Applicable	Not Applicable	Not Applicable	Not Applicable	Not Applicable	Not Applicable	Not Applicable	Not Applicable	Not Applicable	Not Applicable	Not Applicable	Not Applicable	Not Applicable	Not Applicable	Not Applicable	Not Applicable
Male	0	Non-clinical	3		UK	0	non-clinical	12	No	0		0	N/A	3	1	Asymptomatic	Tested	3	3	9			2	White	0	0					Not available	Not Applicable	Not Applicable	Not Applicable	Not Applicable	Not Applicable	Not Applicable	Not Applicable	Not Applicable	Not Applicable	Not Applicable	Not Applicable	Not Applicable	Not Applicable	Not Applicable	Not Applicable	Not Applicable	Not Applicable	Not Applicable
Female	1	Non-clinical	3		UK	0	non-clinical	12	No	0		0	No	0	1	Asymptomatic	Tested	5	5	8			1	White	0	0					Not available	Not Applicable	Not Applicable	Not Applicable	Not Applicable	Not Applicable	Not Applicable	Not Applicable	Not Applicable	Not Applicable	Not Applicable	Not Applicable	Not Applicable	Not Applicable	Not Applicable	Not Applicable	Not Applicable	Not Applicable	Not Applicable
Male	0	Non-clinical	3		UK	0	non-clinical	12	No	0		0	N/A	3	1	Asymptomatic	Tested	5	5	8			1	White	0	0					Not available	Not Applicable	Not Applicable	Not Applicable	Not Applicable	Not Applicable	Not Applicable	Not Applicable	Not Applicable	Not Applicable	Not Applicable	Not Applicable	Not Applicable	Not Applicable	Not Applicable	Not Applicable	Not Applicable	Not Applicable	Not Applicable
Female	1	Non-clinical	3		UK	0	non-clinical	12	No	0		0	No	0	1	Asymptomatic	Tested	3	3	7			1	White	0	0					Not available	Not Applicable	Not Applicable	Not Applicable	Not Applicable	Not Applicable	Not Applicable	Not Applicable	Not Applicable	Not Applicable	Not Applicable	Not Applicable	Not Applicable	Not Applicable	Not Applicable	Not Applicable	Not Applicable	Not Applicable	Not Applicable
Female	1	Nurse	1	Senior	Poland	1	ward	8	No	0		0	Yes	1	1	Asymptomatic	Tested	5	5	Not available	24	4	4								Not available	Not applicable	Agree strongly	Disagree strongly	Agree slightly	Disagree strongly	Disagree strongly	Disagree strongly	Agree slightly	Disagree slightly	Disagree strongly	Agree strongly	Disagree strongly	Agree slightly	Disagree strongly	Disagree slightly	Agree slightly	Disagree slightly	Disagree strongly
Female	1	Nurse	1	Senior	Poland	1	theatre	11	No	0		0	I don't know	2	0	Asymptomatic	Not tested	5	5	Not available	8	1	1	Polish	0	0					Not available	Disagree slightly	Disagree strongly	Disagree strongly	Agree slightly	Agree strongly	Disagree strongly	Agree slightly	Neutral	Agree strongly	Agree slightly	Disagree slightly	Agree strongly	Neutral	Agree strongly	Agree strongly	Neutral	Agree slightly	Agree slightly
Female	1	Nurse	1	Senior	Poland	1	surgery	1	No	0		0	I don't know	2	0	Asymptomatic	Not tested	2	2	Not available	24	4	4								Not available	Agree slightly	Agree slightly	Disagree slightly	Agree slightly	Agree slightly	Neutral	Agree strongly	Neutral	Agree slightly	Disagree strongly	Agree strongly	Disagree slightly	Neutral	Disagree strongly	Agree strongly	Neutral	Disagree slightly	Agree slightly
Female	1	Nurse	1	Senior	Poland	1	gp	5	No	0		0	I don't know	2	0	Asymptomatic	Not tested	5	5	Not available	6	1	1								Not available	Agree slightly	Disagree slightly	Agree strongly	Agree slightly	Agree slightly	Agree strongly	Agree strongly	Not applicable	Disagree slightly	Agree strongly	Not applicable	Disagree strongly	Not applicable	Disagree strongly	Agree slightly	Agree slightly	Agree slightly	Disagree slightly
Female	1	Nurse	1	Senior	Poland	1	Anaesthesia	3	No	0		0	Yes	1	0	Asymptomatic	Not tested	4	4	Not available	8	1	1								Not available	Agree slightly	Disagree slightly	Disagree strongly	Agree slightly	Agree slightly	Agree slightly	Disagree slightly	Agree slightly	Disagree slightly	Disagree slightly	Disagree slightly	Disagree strongly	Disagree slightly	Neutral	Agree strongly	Disagree slightly	Agree slightly	Neutral
Female	1	Nurse	1	Senior	Poland	1	ward	8	No	0		0	Yes	1	1	Asymptomatic	Tested	4	4	Not available	12	2	2								Not available	Agree slightly	Agree slightly	Disagree strongly	Disagree strongly	Agree slightly	Disagree strongly	Disagree strongly	Disagree slightly	Disagree slightly	Disagree slightly	Agree strongly	Agree strongly	Agree strongly	Disagree slightly	Disagree strongly	Disagree strongly	Disagree strongly	Disagree strongly
Female	1	Nurse	1	Senior	Poland	1	ward	8	No	0		0	Yes	1	1	Asymptomatic	Tested	4	4	Not available	12	2	2								Not available	Agree slightly	Disagree slightly	Disagree slightly	Agree slightly	Disagree slightly	Agree slightly	Neutral	Agree slightly	Agree slightly	Agree slightly	Neutral	Agree slightly	Agree slightly	Agree slightly	Agree strongly	Agree slightly	Agree slightly	Agree slightly
Female	1	Nurse	1	Senior	Poland	1	itu	2	No	0		0	Yes	1	4	Symptomatic	Tested	4	4	Not available	12	2	2	Polish	0	0	No training received	0			Not available	Agree slightly	Agree slightly	Agree slightly	Agree slightly	Neutral	Agree slightly	Agree slightly	Neutral	Neutral	Agree slightly	Neutral	Neutral	Agree slightly	Neutral	Agree strongly	Agree slightly	Agree slightly	Agree strongly
Female	1	Nurse	1	Senior	Poland	1	ward	8	No	0		0	Yes	1	0	Asymptomatic	Not tested	7	7	Not available	8	1	1								Not available	Agree slightly	Disagree slightly	Agree slightly	Agree strongly	Agree strongly	Agree slightly	Agree slightly	Agree slightly	Agree strongly	Agree strongly	Disagree slightly	Agree strongly	Agree slightly	Agree slightly	Agree strongly	Agree slightly	Agree slightly	Agree slightly
Female	1	Nurse	1	Senior	Poland	1	em	4	No	0		0	No	0	4	Symptomatic	Tested	3	3	Not available	7	1	1	European	0	0					Not available	Disagree slightly	Agree strongly	Disagree slightly	Agree slightly	Agree slightly	Disagree strongly	Agree slightly	Disagree slightly	Agree slightly	Disagree slightly	Disagree slightly	Agree slightly	Neutral	Disagree strongly	Agree slightly	Disagree strongly	Disagree strongly	Neutral
Female	1	Nurse	1	Senior	Poland	1	ward	8	No	0		0	I don't know	2	1	Asymptomatic	Tested	5	5	Not available	5	5	5	Polish	0	0					Not available	Not applicable	Agree slightly	Agree slightly	Not applicable	Neutral	Not applicable	Agree slightly	Agree slightly	Agree slightly	Disagree slightly	Agree strongly	Disagree strongly	Neutral	Neutral	Agree strongly	Disagree slightly	Agree slightly	Agree slightly
Female	1	Nurse	1	Senior	UK	0	itu	2	Yes	1	Intensive Care	4	Yes	1	0	Asymptomatic	Not tested	2	2	12.5			3	White	0	0	Neutral	3	Good	4	Not available	Agree Slightly	Agree Slightly	Neutral	Agree Slightly	Agree Slightly	Agree Slightly	Neutral	Agree Slightly	Agree Slightly	Agree Slightly	Agree Slightly	Disagree Slightly	Disagree Slightly	Disagree Slightly	Neutral	Neutral	Neutral	Neutral
Female	1	Nurse	1	Senior	UK	0	specialty	6	No	0		0	Yes	1	1	Asymptomatic	Tested	5	5	12.5			3	White	0	0					Not available	Agree Strongly	Neutral	Agree Slightly	Agree Strongly	Agree Strongly	Agree Slightly	Agree Slightly	Neutral	Agree Slightly	Disagree Slightly	Agree Slightly	Agree Slightly	Neutral	Disagree Slightly	Agree Slightly	Agree Strongly	Agree Strongly	Agree Slightly
Female	1	Nurse	1	Senior	UK	0	surgery	1	No	0	Not deployed	0	Don't Know	2	4	Symptomatic	Tested	1	1	12			2	Asian / Asian British	1	1	No training received	0	No training received	0	Not available	Agree Strongly	Disagree Strongly	Disagree Strongly	Agree Strongly	Disagree Strongly	Agree Strongly	Agree Strongly	Agree Strongly	Agree Strongly	Agree Slightly	Disagree Slightly	Agree Strongly	Agree Strongly	Agree Slightly	Agree Strongly	Agree Strongly	Agree Strongly	Agree Strongly
Female	1	Nurse	1	Senior	UK	0	itu	2	No	0		0	Yes	1	0	Asymptomatic	Not tested	3	3	12			2	White	0	0					Not available	Agree Strongly	Disagree Slightly	Agree Slightly	Agree Slightly	Disagree Slightly	Agree Strongly	Agree Strongly	Agree Strongly	Agree Strongly	Neutral	Neutral	Agree Strongly	Disagree Slightly	Disagree Slightly	Disagree Slightly	Neutral	Neutral	Neutral
Male	0	Nurse	1	Senior	UK	0	medicine	0	No	0		0	Yes	1	1	Asymptomatic	Tested	5	5	10			2	Asian / Asian British	1	1					Not available	Neutral	Disagree Slightly	Neutral	Disagree Strongly	Neutral	Disagree Strongly	Neutral	Neutral	Agree Slightly	Disagree Slightly	Disagree Slightly	Neutral	Neutral	Agree Slightly	Agree Strongly	Disagree Slightly	Neutral	Agree Strongly
Female	1	Nurse	1	Senior	UK	0	itu	2	No	0	Intensive Care	0	Yes	1	0	Asymptomatic	Not tested	2	2	12			2	Asian / Asian British	1	1					Not available	Neutral	Neutral	Neutral	Neutral	Neutral	Agree Strongly	Agree Strongly	Agree Slightly	Agree Slightly	Neutral	Agree Slightly	Agree Slightly	Agree Slightly	Neutral	Agree Strongly	Agree Strongly	Agree Strongly	Agree Strongly
Male	0	Nurse	1	Senior	UK	0	em	4	Yes	1	Intensive Care	4	Yes	1	0	Asymptomatic	Not tested	4	4	12			2	White	0	0	No training received	0	Poor	1	Not available	Agree Strongly	Disagree Slightly	Agree Slightly	Agree Slightly	Agree Slightly	Agree Slightly	Agree Slightly	Neutral	Agree Slightly	Agree Slightly	Neutral	Agree Strongly	Agree Slightly	Neutral	Agree Strongly	Agree Slightly	Agree Slightly	Agree Slightly
Female	1	Nurse	1	Senior	UK	0	medicine	0	Yes	1	Intensive Care	4	Yes	1	0	Asymptomatic	Not tested	4	4	13			3	Asian / Asian British	1	1	Good	4	Neutral	3	Not available	Agree Slightly	Disagree Slightly	Agree Strongly	Agree Strongly	Agree Strongly	Agree Strongly	Agree Strongly	Agree Strongly	Agree Slightly	Disagree Slightly	Disagree Strongly	Agree Strongly	Agree Slightly	Neutral	Agree Strongly	Agree Slightly	Disagree Slightly	Agree Slightly
Female	1	Nurse	1	Senior	UK	0	em	4	Yes	1	Intensive Care	4	Yes	1	0	Asymptomatic	Not tested	4	4	11.5			2	White	0	0	No training received	0	Good	4	Not available	Disagree Slightly	Neutral	Neutral	Agree Strongly	Agree Slightly	Agree Slightly	Agree Strongly	Neutral	Agree Strongly	Agree Strongly	Disagree Strongly	Agree Strongly	Agree Slightly	Agree Slightly	Agree Strongly	Agree Strongly	Agree Strongly	Agree Strongly
Female	1	Nurse	1	Senior	UK	0	medicine	0	Yes	1	General Medicine	1	Yes	1	1	Asymptomatic	Tested	3	3	11.5			2	Black / African / Caribbean / Black British	2	1	Neutral	3	Neutral	3	Not available	Disagree Slightly	Disagree Slightly	Disagree Slightly	Agree Strongly	Agree Strongly	Disagree Slightly	Agree Strongly	Agree Strongly	Agree Strongly	Agree Strongly	Disagree Strongly	Agree Strongly	Agree Strongly	Agree Slightly	Agree Strongly	Disagree Slightly	Agree Strongly	Disagree Slightly
Female	1	Nurse	1	Senior	UK	0	specialty	6	No	0		0	Don't Know	2	0	Asymptomatic	Not tested	5	5	11			2	White	0	0					Not available	Agree Strongly	Disagree Strongly	Agree Slightly	Agree Slightly	Agree Slightly	Agree Strongly	Agree Strongly	Agree Slightly	Agree Strongly	Agree Strongly	Disagree Slightly	Agree Slightly	Agree Slightly	Agree Strongly	Agree Strongly	Agree Slightly	Agree Slightly	Agree Strongly
Female	1	Nurse	1	Senior	UK	0	specialty	6	Yes	1	Intensive Care	4	Yes	1	0	Asymptomatic	Not tested	4	4	12.5			3	White	0	0	Neutral	3	Neutral	3	Not available	Agree Strongly	Disagree Strongly	Agree Strongly	Agree Strongly	Agree Strongly	Agree Strongly	Agree Slightly	Agree Strongly	Agree Strongly	Agree Strongly	Disagree Strongly	Agree Strongly	Agree Slightly	Agree Strongly	Agree Strongly	Agree Strongly	Agree Strongly	Agree Strongly
Female	1	Nurse	1	Senior	UK	0	medicine	0	No	0		0	No	0	1	Asymptomatic	Tested	4	4	8			1	White	0	0					Not available	Agree Strongly	Disagree Slightly	Neutral	Agree Strongly	Agree Strongly	Agree Strongly	Agree Strongly	Agree Strongly	Agree Strongly	Agree Strongly	Agree Slightly	Agree Strongly	Agree Strongly	Agree Strongly	Agree Strongly	Agree Strongly	Agree Strongly	Agree Strongly
Female	1	Nurse	1	Senior	UK	0	other	14	No	0		0	No	0	0	Asymptomatic	Not tested							White	0	0					Not available	Agree Strongly	Disagree Slightly	Neutral	Neutral	Agree Slightly	Neutral	Agree Strongly	Agree Slightly	Agree Strongly	Agree Strongly	Disagree Slightly	Agree Strongly	Agree Strongly	Agree Strongly	Agree Strongly	Agree Slightly	Agree Slightly	Agree Strongly
Male	0	Nurse	1	Senior	UK	0	non-clinical	12	Yes	1	Other Management	7	N/A	3	0	Asymptomatic	Not tested	5	5	10			2	White	0	0	No training received	0	Neutral	3	Not available	Not Applicable	Not Applicable	Agree Strongly	Not Applicable	Agree Strongly	Agree Strongly	Agree Strongly	Agree Strongly	Agree Slightly	Disagree Slightly	Neutral	Not Applicable	Agree Strongly	Neutral	Agree Slightly	Agree Slightly	Agree Slightly	Not Applicable
Female	1	Nurse	1	Senior	UK	0	em	4	No	0		0	Yes	1	0	Asymptomatic	Not tested	5	5	12.5			3	White	0	0					Not available	Agree Strongly	Disagree Strongly	Agree Strongly	Agree Slightly	Agree Strongly	Agree Strongly	Agree Strongly	Agree Strongly	Agree Strongly	Agree Slightly	Disagree Strongly	Agree Strongly	Agree Strongly	Agree Slightly	Agree Strongly	Agree Slightly	Agree Slightly	Agree Strongly
Female	1	Nurse	1	Senior	UK	0	em	4	No	0		0	Yes	1	0	Asymptomatic	Not tested	5	5	12.5			3	White	0	0					Not available	Agree Strongly	Disagree Slightly	Agree Slightly	Agree Strongly	Agree Strongly	Agree Slightly	Agree Strongly	Agree Strongly	Agree Strongly	Agree Slightly	Agree Slightly	Agree Strongly	Agree Strongly	Agree Slightly	Neutral	Agree Slightly	Neutral	Agree Strongly
Female	1	Nurse	1	Senior	UK	0	ward	8	Yes	1	Intensive Care	4	Yes	1	1	Asymptomatic	Tested	4	4	12.5			3	Mixed / Multiple ethnic groups	3	1	Good	4	Neutral	3	Not available	Agree Strongly	Disagree Slightly	Agree Slightly	Agree Strongly	Agree Strongly	Agree Strongly	Agree Strongly	Not Applicable	Agree Slightly	Agree Strongly	Neutral	Neutral	Agree Slightly	Neutral	Agree Slightly	Agree Slightly	Agree Slightly	Agree Strongly
Female	1	Nurse	1	Senior	UK	0	specialty	6	No	0		0	Yes	1	0	Asymptomatic	Not tested	3	3	12.5			3	White	0	0					Not available	Agree Slightly	Disagree Slightly	Neutral	Agree Strongly	Agree Slightly	Agree Strongly	Agree Slightly	Not Applicable	Agree Slightly	Agree Slightly	Disagree Slightly	Agree Slightly	Agree Slightly	Agree Slightly	Agree Strongly	Agree Strongly	Agree Strongly	Agree Strongly
Female	1	Nurse	1	Senior	UK	0	specialty	6	Yes	1	intensive care and adult Covid ward	4	Yes	1	1	Asymptomatic	Tested	2	2	11.5			2	Mixed / Multiple ethnic groups	3	1	No training received	0	Neutral	3	Not available	Agree Strongly	Agree Strongly	Disagree Slightly	Agree Strongly	Agree Slightly	Agree Slightly	Neutral	Agree Strongly	Agree Strongly	Disagree Strongly	Agree Slightly	Agree Slightly	Agree Slightly	Disagree Slightly	Disagree Slightly	Disagree Slightly	Neutral	Neutral
Female	1	Nurse	1	Senior	UK	0	Cardiology	6	Yes	1	Intensive Care	4	Yes	1	5	Symptomatic	Tested	3	3	12			2	Black / African / Caribbean / Black British	2	1	No training received	0	Poor	1	Not available	Disagree Strongly	Agree Strongly	Disagree Strongly	Disagree Strongly	Neutral	Disagree Strongly	Disagree Strongly	Disagree Strongly	Disagree Strongly	Disagree Strongly	Agree Strongly	Disagree Strongly	Disagree Strongly	Disagree Strongly	Disagree Strongly	Disagree Strongly	Disagree Strongly	Disagree Strongly
Female	1	Nurse	1	Senior	UK	0	specialty	6	No	0		0	Yes	1	1	Asymptomatic	Tested	5	5	12			2	Asian / Asian British	1	1					Not available	Agree Slightly	Disagree Strongly	Agree Strongly	Agree Strongly	Agree Strongly	Agree Strongly	Agree Strongly	Agree Strongly	Agree Strongly	Agree Strongly	Disagree Strongly	Agree Strongly	Agree Strongly	Agree Strongly	Agree Strongly	Agree Strongly	Agree Strongly	Agree Strongly
Female	1	Nurse	1	Not available	UK	0	non-clinical	12	Yes	1	Intensive Care	4	Yes	1	1	Asymptomatic	Tested	4	4	13			3	White	0	0	Poor	1	Good	4	Not available	Agree Slightly	Disagree Slightly	Neutral	Agree Strongly	Agree Strongly	Agree Strongly	Agree Strongly	Not Applicable	Disagree Slightly	Not Applicable	Not Applicable	Not Applicable	Not Applicable	Disagree Slightly	Agree Slightly	Agree Slightly	Agree Slightly	Agree Strongly
Female	1	AHP	2		UK	0	Anaesthesia	3	No	0		0	Yes	1	1	Asymptomatic	Tested	5	5	12			2	Black / African / Caribbean / Black British	2	1					Not available	Agree Strongly	Agree Strongly	Agree Strongly	Agree Strongly	Agree Strongly	Agree Strongly	Agree Strongly	Agree Strongly	Agree Strongly	Agree Strongly	Disagree Slightly	Agree Slightly	Agree Slightly	Neutral	Agree Strongly	Agree Slightly	Agree Slightly	Agree Strongly
Female	1	AHP	2		UK	0	non-clinical	12	No	0		0	No	0	0	Asymptomatic	Not tested	4	4	7.5			1	White	0	0					Not available	Not Applicable	Not Applicable	Not Applicable	Not Applicable	Not Applicable	Not Applicable	Agree Slightly	Not Applicable	Agree Strongly	Agree Strongly	Disagree Strongly	Agree Strongly	Agree Slightly	Agree Slightly	Agree Strongly	Agree Slightly	Agree Slightly	Not Applicable
Male	0	AHP	2		UK	0	specialty	6	No	0		0	Yes	1	0	Asymptomatic	Not tested	6	6	10			2	White	0	0					Not available	Neutral	Agree Slightly	Agree Slightly	Neutral	Agree Slightly	Agree Slightly	Agree Slightly	Disagree Slightly	Disagree Slightly	Disagree Strongly	Agree Slightly	Neutral	Disagree Slightly	Disagree Strongly	Agree Slightly	Agree Slightly	Neutral	Agree Strongly
Male	0	Non-clinical	3		UK	0	research	7	No	0		0	N/A	3	0	Asymptomatic	Not tested	5	5	7.5			1	White	0	0					Not available	Not Applicable	Not Applicable	Not Applicable	Not Applicable	Not Applicable	Not Applicable	Not Applicable	Not Applicable	Not Applicable	Not Applicable	Not Applicable	Not Applicable	Not Applicable	Not Applicable	Not Applicable	Not Applicable	Not Applicable	Not Applicable
Female	1	Non-clinical	3		UK	0	non-clinical	12	No	0		0	No	0	0	Asymptomatic	Not tested	5	5	7.5			1	White	0	0	No training received	0	No training received	0	Not available	Not Applicable	Not Applicable	Not Applicable	Not Applicable	Not Applicable	Not Applicable	Not Applicable	Not Applicable	Not Applicable	Not Applicable	Not Applicable	Not Applicable	Not Applicable	Not Applicable	Not Applicable	Not Applicable	Not Applicable	Not Applicable
Female	1	AHP	2		UK	0	opd	9	No	0		0	No	0	5	had confirmed C19 status and now well and back at work	Tested	3	3	9			2	White	0	0					Not available	Agree Strongly	Disagree Strongly	Agree Strongly	Agree Strongly	Agree Strongly	Agree Strongly	Agree Strongly	Agree Strongly	Agree Strongly	Agree Strongly	Disagree Slightly	Agree Strongly	Agree Strongly	Agree Strongly	Agree Strongly	Agree Strongly	Agree Strongly	Agree Strongly
Female	1	AHP	2		UK	0	specialty	6	Yes	1	Infection & Immunity Lab	7	N/A	3	1	Asymptomatic	Tested	5	5	8			1	Asian / Asian British	1	1	Good	4	Good	4	Not available	Not Applicable	Not Applicable	Not Applicable	Not Applicable	Agree Slightly	Not Applicable	Agree Slightly	Not Applicable	Not Applicable	Agree Slightly	Not Applicable	Not Applicable	Not Applicable	Disagree Slightly	Agree Slightly	Agree Slightly	Agree Slightly	Not Applicable
Female	1	AHP	2		UK	0	specialty	6	No	0		0	No	0	0	Asymptomatic	Not tested	1	1	8			1	White	0	0					Not available	Agree Strongly	Disagree Strongly	Agree Slightly	Agree Slightly	Agree Strongly	Agree Slightly	Agree Slightly	Agree Slightly	Agree Strongly	Agree Strongly	Disagree Strongly	Agree Strongly	Disagree Slightly	Agree Strongly	Agree Strongly	Agree Slightly	Agree Strongly	Agree Strongly
Female	1	AHP	2		UK	0	ward	8	No	0		0	Don't Know	2	0	Asymptomatic	Not tested	5	5	8			1	White	0	0					Not available	Agree Strongly	Disagree Slightly	Agree Slightly	Agree Slightly	Agree Strongly	Agree Slightly	Agree Strongly	Agree Slightly	Neutral	Agree Slightly	Neutral	Agree Slightly	Neutral	Neutral	Agree Slightly	Agree Slightly	Agree Slightly	Agree Strongly
Female	1	AHP	2		UK	0	em	4	Yes	1	Covid	1	Yes	1	0	Asymptomatic	Not tested	4	4	7.5			1	White	0	0	No training received	0	Very Poor	1	Not available	Agree Slightly	Agree Strongly	Disagree Strongly	Disagree Strongly	Disagree Strongly	Disagree Strongly	Neutral	Disagree Strongly	Agree Slightly	Disagree Slightly	Agree Strongly	Agree Slightly	Disagree Strongly	Disagree Strongly	Neutral	Disagree Strongly	Disagree Slightly	Agree Slightly
Female	1	AHP	2		UK	0	ward	8	Yes	1	Intensive Care	4	Yes	1	0	Asymptomatic	Not tested	5	5	7.5			1	White	0	0	Good	4	Good	4	Not available	Agree Slightly	Disagree Slightly	Agree Slightly	Agree Strongly	Agree Strongly	Agree Strongly	Agree Strongly	Agree Strongly	Agree Slightly	Agree Slightly	Disagree Slightly	Agree Slightly	Agree Slightly	Agree Slightly	Agree Strongly	Agree Strongly	Agree Strongly	Agree Strongly
Female	1	AHP	2		UK	0	ward	8	No	0		0	No	0	0	Asymptomatic	Not tested	4	4	8			1	White	0	0					Not available	Agree Strongly	Disagree Strongly	Agree Strongly	Agree Strongly	Agree Strongly	Agree Strongly	Agree Strongly	Agree Strongly	Agree Strongly	Agree Strongly	Disagree Strongly	Agree Strongly	Agree Strongly	Agree Strongly	Agree Strongly	Agree Strongly	Agree Strongly	Agree Strongly
Female	1	AHP	2		UK	0	ward	8	No	0		0	Don't Know	2	0	Asymptomatic	Not tested	4	4	8			1	White	0	0					Not available	Agree Slightly	Disagree Slightly	Agree Slightly	Agree Strongly	Agree Strongly	Agree Strongly	Agree Slightly	Agree Slightly	Agree Strongly	Agree Slightly	Agree Slightly	Agree Strongly	Agree Slightly	Agree Slightly	Agree Strongly	Agree Slightly	Agree Strongly	Agree Strongly
Female	1	AHP	2		UK	0	ward	8	No	0		0	Yes	1	0	Asymptomatic	Not tested	4	4	8			1	White	0	0					Not available	Agree Strongly	Disagree Strongly	Agree Slightly	Neutral	Agree Slightly	Agree Strongly	Neutral	Not Applicable	Agree Slightly	Disagree Slightly	Neutral	Agree Strongly	Disagree Slightly	Agree Slightly	Agree Slightly	Neutral	Neutral	Neutral
Female	1	AHP	2		UK	0	ward	8	Yes	1	Proning team on critical care	4	Yes	1	0	Asymptomatic	Not tested	4	4	12.5			3	White	0	0	Neutral	3	Good	4	Not available	Agree Strongly	Agree Slightly	Neutral	Agree Slightly	Agree Slightly	Agree Slightly	Agree Slightly	Neutral	Agree Slightly	Neutral	Neutral	Agree Slightly	Agree Slightly	Agree Slightly	Agree Slightly	Agree Slightly	Agree Slightly	Agree Slightly
Female	1	AHP	2		UK	0	opd	9	Yes	1	Intensive Care	4	Yes	1	1	Asymptomatic	Tested	2	2	12			2	White	0	0	Good	4	Poor	1	Not available	Agree Strongly	Agree Strongly	Agree Slightly	Agree Strongly	Agree Strongly	Agree Slightly	Agree Strongly	Agree Slightly	Agree Slightly	Disagree Slightly	Agree Slightly	Neutral	Agree Slightly	Disagree Slightly	Agree Slightly	Agree Strongly	Agree Strongly	Agree Slightly
Female	1	AHP	2		UK	0	ward	8	No	0		0	Yes	1	0	Asymptomatic	Not tested	5	5	7.5			1	White	0	0					Not available	Agree Strongly	Disagree Slightly	Agree Slightly	Agree Strongly	Agree Strongly	Agree Slightly	Agree Strongly	Agree Strongly	Agree Slightly	Agree Strongly	Neutral	Agree Strongly	Agree Slightly	Agree Strongly	Agree Strongly	Agree Slightly	Agree Strongly	Agree Strongly
Female	1	AHP	2		UK	0	itu	2	Yes	1	Proning team	4	Yes	1	0	Asymptomatic	Not tested	3	3	12.5			3	White	0	0	Good	4	Very Good	5	Not available	Agree Strongly	Disagree Slightly	Neutral	Agree Strongly	Agree Strongly	Agree Strongly	Agree Strongly	Agree Slightly	Agree Slightly	Agree Strongly	Disagree Slightly	Agree Strongly	Agree Slightly	Agree Slightly	Agree Strongly	Agree Strongly	Agree Strongly	Agree Strongly
Male	0	AHP	2		UK	0	ward	8	Yes	1	Intensive Care	4	Yes	1	0	Asymptomatic	Not tested	3	3	12.5			3	White	0	0	Good	4	Very Good	5	Not available	Agree Strongly	Disagree Strongly	Agree Slightly	Agree Strongly	Agree Strongly	Agree Strongly	Agree Slightly	Agree Slightly	Agree Strongly	Agree Slightly	Disagree Slightly	Agree Strongly	Agree Strongly	Agree Strongly	Agree Slightly	Agree Slightly	Agree Slightly	Agree Strongly
Female	1	AHP	2		UK	0	ward	8	Yes	1	General Medicine	1	Yes	1	0	Asymptomatic	Not tested	5	5	8			1	White	0	0	Very Poor	1	Very Poor	1	Not available	Agree Strongly	Disagree Slightly	Agree Slightly	Disagree Slightly	Disagree Slightly	Disagree Slightly	Agree Slightly	Disagree Slightly	Disagree Slightly	Disagree Strongly	Disagree Slightly	Agree Slightly	Disagree Slightly	Neutral	Disagree Strongly	Disagree Strongly	Disagree Strongly	Disagree Strongly
Female	1	AHP	2		UK	0	opd	9	Yes	1	Emergency Department - minor injuries	5	No	0	0	Asymptomatic	Not tested	3	3	9			2	White	0	0	Neutral	3	Good	4	Not available	Agree Strongly	Disagree Slightly	Agree Slightly	Agree Strongly	Agree Strongly	Agree Strongly	Agree Strongly	Agree Strongly	Agree Strongly	Agree Strongly	Disagree Slightly	Agree Slightly	Agree Strongly	Agree Slightly	Agree Slightly	Neutral	Agree Slightly	Agree Slightly
Female	1	AHP	2	Speech and Language Therapist	UK	0	ward	8	No	0		0	Yes	1	1	Asymptomatic	Tested	5	5	8			1	White	0	0					Not available	Agree Slightly	Disagree Slightly	Agree Slightly	Neutral	Agree Slightly	Agree Slightly	Agree Slightly	Agree Slightly	Agree Slightly	Agree Slightly	Disagree Slightly	Agree Slightly	Agree Slightly	Agree Strongly	Agree Slightly	Disagree Slightly	Agree Slightly	Agree Slightly
Female	1	AHP	2	Speech and Language Therapist	UK	0	ward	8	No	0		0	Don't Know	2	3	Symptomatic	Not tested	3	3					White	0	0					Not available	Neutral	Agree Slightly	Agree Slightly	Neutral	Agree Slightly	Agree Strongly	Agree Slightly	Agree Strongly	Neutral	Neutral	Agree Slightly	Neutral	Agree Slightly	Agree Strongly	Agree Slightly	Agree Slightly	Agree Slightly	Agree Slightly
Female	1	Doctor	0		UK	0	opd	9	No	0		0	No	0	0	Asymptomatic	Not tested	4	4	7.5			1	White	0	0					Not available	Agree Strongly	Disagree Slightly	Agree Strongly	Agree Strongly	Agree Strongly	Neutral	Agree Slightly	Agree Strongly	Agree Slightly	Agree Strongly	Disagree Strongly	Agree Strongly	Neutral	Agree Slightly	Agree Strongly	Agree Slightly	Agree Strongly	Agree Strongly
Female	1	Doctor	0		UK	0	opd	9	No	0		0	No	0	0	Asymptomatic	Not tested	4	4	7			1								Not available	Not Applicable	Not Applicable	Not Applicable	Agree Strongly	Agree Strongly	Neutral	Agree Slightly	Neutral	Agree Slightly	Neutral	Disagree Slightly	Agree Slightly	Agree Strongly	Agree Strongly	Agree Strongly	Neutral	Agree Strongly	Agree Strongly
Female	1	Doctor	0	Senior	UK	0	medicine	0	No	0		0	Yes	1	3	Symptomatic	Not tested	5	5	13			3	White	0	0					Not available	Agree Strongly	Disagree Strongly	Agree Slightly	Disagree Slightly	Agree Strongly	Agree Strongly	Agree Slightly	Neutral	Agree Strongly	Neutral	Disagree Strongly	Agree Slightly	Agree Slightly	Disagree Slightly	Agree Slightly	Agree Strongly	Disagree Slightly	Agree Strongly
Female	1	Doctor	0	Senior	UK	0	specialty	6	No	0		0	Yes	1	1	Asymptomatic	Tested	4	4	9			2	White	0	0					Not available	Agree Strongly	Disagree Strongly	Agree Strongly	Agree Strongly	Agree Strongly	Agree Strongly	Agree Strongly	Agree Strongly	Agree Strongly	Agree Strongly	Disagree Strongly	Agree Strongly	Agree Strongly	Agree Strongly	Agree Strongly	Agree Strongly	Agree Strongly	Agree Strongly
Female	1	Doctor	0	Senior	UK	0	specialty	6	No	0		0	Yes	1	1	Asymptomatic	Tested	5	5	9			2	White	0	0					Not available	Agree Strongly	Disagree Strongly	Agree Strongly	Agree Strongly	Disagree Strongly	Agree Strongly	Agree Strongly	Agree Strongly	Agree Strongly	Agree Slightly	Disagree Strongly	Agree Strongly	Agree Strongly	Agree Strongly	Agree Strongly	Agree Slightly	Agree Strongly	Agree Strongly
Male	0	Doctor	0	Senior	UK	0	medicine	0	Yes	1	General Medicine	1	Yes	1	2	Asymptomatic	Tested	4	4	9			2	White	0	0	Neutral	3	Neutral	3	Not available	Agree Strongly	Disagree Slightly	Agree Slightly	Agree Slightly	Agree Slightly	Agree Strongly	Agree Slightly	Agree Slightly	Agree Strongly	Disagree Strongly	Disagree Slightly	Disagree Slightly	Agree Strongly	Disagree Slightly	Agree Slightly	Neutral	Neutral	Neutral
Female	1	Doctor	0	Senior	UK	0	specialty	6	No	0		0	No	0	0	Asymptomatic	Not tested	5	5	8			1	White	0	0					Not available	Agree Strongly	Disagree Strongly	Agree Strongly	Agree Strongly	Agree Strongly	Agree Strongly	Agree Strongly	Agree Strongly	Agree Strongly	Agree Strongly	Disagree Strongly	Agree Strongly	Agree Strongly	Agree Strongly	Agree Strongly	Agree Slightly	Agree Strongly	Agree Strongly
Male	0	Doctor	0	Senior	UK	0	specialty	6	No	0		0	No	0	1	Asymptomatic	Tested	5	5	3			3	White	0	0					Not available	Not Applicable	Disagree Strongly	Agree Strongly	Agree Strongly	Agree Strongly	Not Applicable	Agree Strongly	Agree Strongly	Agree Strongly	Agree Slightly	Disagree Strongly	Agree Strongly	Agree Slightly	Agree Strongly	Agree Strongly	Agree Slightly	Agree Strongly	Agree Strongly
Male	0	Doctor	0	Junior	UK	0	Student	13	No	0	General Medicine	0	Yes	1	1	Asymptomatic	Tested	4	4	8			1	Asian / Asian British	1	1					Not available	Agree Strongly	Disagree Strongly	Agree Strongly	Agree Strongly	Agree Strongly	Agree Strongly	Agree Strongly	Agree Strongly	Agree Strongly	Agree Strongly	Disagree Strongly	Agree Strongly	Agree Strongly	Agree Strongly	Agree Strongly	Agree Strongly	Agree Strongly	Agree Strongly
Male	0	Doctor	0	Junior	UK	0	surgery	1	No	0		0	No	0	0	Asymptomatic	Not tested	5	5	8			1	White	0	0					Not available	Agree Strongly	Agree Strongly	Agree Strongly	Agree Strongly	Agree Strongly	Agree Slightly	Agree Slightly	Agree Strongly	Agree Strongly	Agree Strongly	Disagree Strongly	Agree Strongly	Agree Strongly	Agree Strongly	Agree Strongly	Agree Strongly	Agree Strongly	Agree Strongly
Male	0	Doctor	0	Junior	UK	0	student	13	Yes	1	Surgery	3	No	0	1	Asymptomatic	Tested	5	5	9			2	White	0	0	Good	4	Good	4	Not available	Agree Strongly	Disagree Strongly	Agree Strongly	Agree Strongly	Agree Strongly	Agree Strongly	Agree Strongly	Agree Strongly	Agree Strongly	Agree Strongly	Disagree Strongly	Agree Strongly	Agree Strongly	Agree Strongly	Agree Strongly	Agree Strongly	Agree Strongly	Agree Strongly
Male	0	Doctor	0	Junior	UK	0	surgery	1	No	0		0	Yes	1	0	Asymptomatic	Not tested	5	5	8			1	Asian / Asian British	1	1					Not available	Agree Strongly	Disagree Strongly	Neutral	Not Applicable	Agree Strongly	Agree Strongly	Agree Strongly	Agree Strongly	Agree Strongly	Agree Strongly	Disagree Strongly	Agree Slightly	Agree Strongly	Agree Strongly	Agree Strongly	Agree Strongly	Agree Strongly	Agree Strongly
Male	0	Doctor	0	Junior	UK	0	surgery	1	Yes	1	General Medicine	1	No	0	0	Asymptomatic	Not tested	4	4	10.5			3	White	0	0	Good	4	Very Good	5	Not available	Agree Strongly	Disagree Strongly	Agree Slightly	Agree Strongly	Agree Strongly	Agree Strongly	Agree Strongly	Agree Slightly	Agree Slightly	Agree Strongly	Disagree Strongly	Agree Slightly	Agree Strongly	Neutral	Agree Slightly	Agree Slightly	Agree Strongly	Agree Slightly
Female	1	Doctor	0	Junior	UK	0	specialty	6	Yes	1	General Medicine	1	Yes	1	0	Asymptomatic	Not tested	3	3	12			2	White	0	0	Neutral	3	Good	4	Not available	Agree Strongly	Disagree Slightly	Agree Slightly	Agree Strongly	Agree Strongly	Agree Strongly	Agree Slightly	Agree Strongly	Agree Strongly	Agree Strongly	Disagree Strongly	Agree Strongly	Agree Strongly	Agree Slightly	Agree Strongly	Agree Strongly	Agree Strongly	Agree Strongly
Male	0	Doctor	0	Junior	UK	0	student	13	Yes	1	Surgery	3	Yes	1	0	Asymptomatic	Not tested	5	5	9			2	Asian / Asian British	1	1	Neutral	3	Poor	1	Not available	Agree Strongly	Neutral	Agree Slightly	Disagree Slightly	Disagree Slightly	Disagree Strongly	Disagree Slightly	Not Applicable	Disagree Slightly	Disagree Slightly	Agree Slightly	Neutral	Agree Slightly	Disagree Slightly	Agree Slightly	Agree Slightly	Agree Strongly	Agree Strongly
Male	0	Doctor	0	Junior	UK	0	surgery	1	No	0	N/a	0	Yes	1	1	Asymptomatic	Tested	5	5	10			2	White	0	0	No training received	0			Not available	Agree Slightly	Disagree Slightly	Agree Slightly	Agree Slightly	Agree Strongly	Agree Slightly	Agree Strongly	Agree Strongly	Agree Strongly	Agree Slightly	Agree Strongly	Agree Slightly	Agree Slightly	Agree Slightly	Agree Strongly	Agree Strongly	Agree Strongly	Agree Strongly
Female	1	Doctor	0	Junior	UK	0	surgery	1	Yes	1	Covid	1	Yes	1	1	Asymptomatic	Tested	4	4	12			2	Mixed / Multiple ethnic groups	3	1	Neutral	3	Good	4	Not available	Neutral	Neutral	Agree Strongly	Agree Strongly	Agree Slightly	Agree Strongly	Neutral	Agree Slightly	Agree Slightly	Neutral	Neutral	Neutral	Agree Slightly	Agree Strongly	Neutral	Agree Strongly	Agree Strongly	Neutral
Female	1	Doctor	0	Junior	UK	0	surgery	1	Yes	1	General Medicine	1	Yes	1	0	Asymptomatic	Not tested	5	5	10			2	Asian / Asian British	1	1	No training received	0	Very Good	5	Not available	Agree Slightly	Disagree Slightly	Agree Strongly	Agree Slightly	Disagree Slightly	Agree Strongly	Agree Strongly	Neutral	Agree Slightly	Disagree Strongly	Agree Strongly	Disagree Slightly	Disagree Strongly	Neutral	Agree Strongly	Agree Slightly	Agree Slightly	Agree Strongly
Female	1	Doctor	0	Senior	UK	0	Anaesthesia	3	Yes	1	Intensive Care	4	Yes	1	1	Asymptomatic	Tested	4	4	12			2	White	0	0	Very good	5	Very Good	5	Not available	Agree Slightly	Disagree Slightly	Agree Slightly	Agree Strongly	Agree Slightly	Agree Slightly	Agree Slightly	Agree Slightly	Agree Strongly	Neutral	Disagree Slightly	Agree Slightly	Agree Strongly	Agree Slightly	Agree Slightly	Agree Slightly	Agree Slightly	Agree Slightly
Female	1	Doctor	0	Senior	UK	0	surgery	1	No	0		0	Yes	1	1	Asymptomatic	Tested	5	5	12			2	Mixed / Multiple ethnic groups	3	1					Not available	Neutral	Agree Strongly	Disagree Slightly	Disagree Strongly	Disagree Slightly	Disagree Strongly	Disagree Strongly	Neutral	Neutral	Disagree Slightly	Agree Strongly	Neutral	Disagree Strongly	Disagree Strongly	Agree Strongly	Disagree Strongly	Disagree Slightly	Disagree Strongly
Male	0	Doctor	0	Senior	UK	0	specialty	6	Yes	1	General Medicine	1	Yes	1	0	Asymptomatic	Not tested	3	3	12			2	Asian / Asian British	1	1	Good	4	Good	4	Not available	Agree Slightly	Disagree Slightly	Agree Strongly	Agree Strongly	Disagree Slightly	Agree Slightly	Agree Slightly	Agree Slightly	Agree Strongly	Agree Slightly	Disagree Slightly	Neutral	Neutral	Neutral	Agree Slightly	Agree Strongly	Agree Strongly	Agree Strongly
Male	0	Doctor	0	Senior	UK	0	surgery	1	No	0	Emergency Department	0	Yes	1	2	Asymptomatic	Tested	7	7	12			2	White	0	0	Very good	5			Not available	Neutral	Disagree Strongly	Agree Strongly	Agree Strongly	Agree Strongly	Agree Strongly	Agree Strongly	Agree Strongly	Agree Strongly	Agree Strongly	Disagree Strongly	Agree Strongly	Agree Strongly	Agree Strongly	Agree Strongly	Agree Strongly	Agree Strongly	Agree Strongly
Male	0	Doctor	0	Junior	UK	0	em	4	No	0		0	Yes	1	0	Asymptomatic	Not tested	3	3	12.5			3	White	0	0					Not available	Agree Strongly	Disagree Strongly	Agree Slightly	Agree Strongly	Agree Strongly	Agree Strongly	Agree Strongly	Agree Slightly	Disagree Slightly	Agree Strongly	Disagree Slightly	Disagree Slightly	Agree Slightly	Agree Slightly	Agree Strongly	Agree Strongly	Agree Strongly	Agree Strongly
Female	1	Doctor	0	Junior	UK	0	surgery	1	No	0		0	No	0	0	Asymptomatic	Not tested	4	4	8			1	Chinese	1	1					Not available	Agree Strongly	Neutral	Agree Slightly	Agree Strongly	Agree Strongly	Agree Strongly	Agree Strongly	Agree Slightly	Neutral	Neutral	Disagree Slightly	Agree Slightly	Agree Slightly	Neutral	Agree Slightly	Agree Slightly	Agree Strongly	Agree Strongly
Male	0	Doctor	0	Junior	UK	0	Trauma	6	No	0		0	No	0	0	Asymptomatic	Not tested							Black / African / Caribbean / Black British	2	1	No training received	0	Very Good	5	Not available	Agree Strongly	Disagree Strongly	Agree Strongly	Agree Strongly	Agree Strongly	Agree Strongly	Agree Slightly	Not Applicable	Agree Strongly	Neutral	Disagree Slightly	Agree Strongly	Agree Slightly	Agree Slightly	Agree Slightly	Agree Slightly	Agree Slightly	Agree Slightly
Male	0	Doctor	0	Junior	UK	0	surgery	1	No	0		0	Yes	1	0	Asymptomatic	Not tested	5	5	12.5			3	White	0	0					Not available	Agree Strongly	Disagree Slightly	Agree Slightly	Agree Strongly	Agree Strongly	Agree Strongly	Agree Strongly	Agree Slightly	Agree Slightly	Disagree Slightly	Disagree Slightly	Neutral	Disagree Slightly	Agree Slightly	Agree Slightly	Agree Slightly	Agree Slightly	Agree Strongly
Male	0	Doctor	0	Junior	UK	0	surgery	1	Yes	1	Cover 8th floor wards and ED admissions	5	No	0	0	Asymptomatic	Not tested	4	4	12			2	Korean	1	1	No training received	0	No training received	0	Not available	Not Applicable	Neutral	Agree Slightly	Agree Strongly	Agree Strongly	Agree Strongly	Agree Strongly	Agree Strongly	Agree Strongly	Disagree Strongly	Neutral	Neutral	Neutral	Agree Slightly	Disagree Strongly	Disagree Strongly	Agree Slightly	Disagree Strongly
Male	0	Non-clinical	3		UK	0	non-clinical	12	No	0		0	No	0	3	Symptomatic	Not tested	5	5	8			1	White	0	0					Not available	Not Applicable	Not Applicable	Not Applicable	Not Applicable	Not Applicable	Not Applicable	Not Applicable	Not Applicable	Not Applicable	Not Applicable	Not Applicable	Not Applicable	Not Applicable	Not Applicable	Not Applicable	Not Applicable	Not Applicable	Not Applicable
Female	1	Non-clinical	3		UK	0	ward	8	No	0		0	No	0	0	Asymptomatic	Not tested	4	4	12			2	White	0	0					Not available	Disagree Slightly	Neutral	Neutral	Neutral	Neutral	Agree Strongly	Disagree Strongly	Neutral	Disagree Strongly	Neutral	Neutral	Agree Slightly	Neutral	Neutral	Agree Strongly	Agree Strongly	Disagree Slightly	Disagree Slightly
Female	1	Non-clinical	3		UK	0	ward	8	No	0		0	No	0	0	Asymptomatic	Not tested	4	4	12			2	White	0	0					Not available	Disagree Slightly	Neutral	Neutral	Neutral	Neutral	Agree Strongly	Disagree Strongly	Neutral	Disagree Strongly	Neutral	Neutral	Agree Slightly	Neutral	Neutral	Agree Strongly	Agree Strongly	Disagree Slightly	Disagree Slightly
Female	1	Non-clinical	3		UK	0	opd	9	Yes	1	Intensive Care	4	Yes	1	4	Symptomatic	Tested	4	4	13			3	White	0	0	Very good	5	Very Good	5	Not available	Agree Strongly	Disagree Strongly	Agree Strongly	Agree Strongly	Agree Strongly	Agree Strongly	Agree Strongly	Agree Strongly	Agree Slightly	Agree Slightly	Disagree Strongly	Agree Strongly	Agree Strongly	Agree Strongly	Agree Strongly	Agree Strongly	Agree Strongly	Agree Strongly
Female	1	Non-clinical	3		UK	0	surgery	1	No	0		0	No	0	2	Asymptomatic	Tested	2	2	12			2	Black / African / Caribbean / Black British	2	1					Not available	Agree Strongly	Agree Slightly	Agree Strongly	Agree Strongly	Agree Strongly	Agree Strongly	Agree Slightly	Not Applicable	Agree Strongly	Agree Slightly	Disagree Slightly	Agree Strongly	Agree Slightly	Disagree Slightly	Disagree Slightly	Agree Strongly	Disagree Strongly	Agree Strongly
Male	0	Non-clinical	3		UK	0	surgery	1	No	0		0	Don't Know	2	1	Asymptomatic	Tested	3	3	12			2	White	0	0					Not available	Agree Strongly	Agree Slightly	Agree Slightly	Agree Slightly	Agree Strongly	Agree Slightly	Disagree Slightly	Agree Strongly	Agree Slightly	Disagree Slightly	Neutral	Disagree Slightly	Neutral	Neutral	Agree Slightly	Neutral	Agree Slightly	Disagree Slightly
Female	1	Non-clinical	3		UK	0	ward	8	No	0		0	N/A	3	5	Symptomatic	Tested	4	4	12.5			3	Black / African / Caribbean / Black British	2	1					Not available	Agree Strongly	Disagree Strongly	Agree Strongly	Agree Strongly	Agree Strongly	Agree Strongly	Agree Strongly	Not Applicable	Agree Strongly	Agree Strongly	Disagree Strongly	Agree Strongly	Agree Strongly	Agree Strongly	Agree Strongly	Agree Strongly	Agree Strongly	Agree Strongly
Female	1	Non-clinical	3		UK	0	specialty	6	Yes	1	Orthopaedic	7	Yes	1	0	Asymptomatic	Not tested	4	4	12			2	Black / African / Caribbean / Black British	2	1	Neutral	3	Neutral	3	Not available	Neutral	Disagree Strongly	Disagree Strongly	Neutral	Disagree Strongly	Disagree Strongly	Disagree Slightly	Disagree Slightly	Disagree Strongly	Disagree Strongly	Neutral	Disagree Strongly	Disagree Slightly	Disagree Strongly	Disagree Slightly	Neutral	Disagree Slightly	Disagree Slightly
Female	1	Non-clinical	3		UK	0	surgery	1	No	0	Surgery	0	N/A	3	3	3 days	3 days	3	3	3			3	Filipino	1	1	Neutral	3	Neutral	3	Not available	Neutral	Neutral	Neutral	Neutral	Agree Slightly	Neutral	Neutral	Neutral	Neutral	Agree Slightly	Agree Slightly	Neutral	Neutral	Neutral	Disagree Strongly	Agree Slightly	Neutral	Neutral
Female	1	Non-clinical	3		UK	0	ward	8	No	0		0	Yes	1	3	Has a symtom before but okey now was not tested	Not tested	4	4	4			4	Black / African / Caribbean / Black British	2	1					Not available	Agree Strongly	Disagree Strongly	Agree Strongly	Agree Strongly	Agree Strongly	Agree Strongly	Agree Strongly	Agree Strongly	Agree Strongly	Agree Slightly	Disagree Strongly	Agree Strongly	Agree Strongly	Agree Strongly	Agree Strongly	Agree Strongly	Agree Strongly	Agree Strongly
Female	1	Non-clinical	3		UK	0	medicine	0	No	0	Surgery	0	Yes	1	5	Symptomatic	Tested	5	5	4			4	Asian / Asian British	1	1	Very good	5	Very Good	5	Not available	Neutral	Agree Strongly	Agree Strongly	Agree Strongly	Agree Strongly	Agree Strongly	Neutral	Disagree Slightly	Agree Strongly	Agree Slightly	Disagree Strongly	Agree Slightly	Agree Slightly	Agree Slightly	Agree Strongly	Agree Strongly	Agree Strongly	Agree Strongly
Female	1	Non-clinical	3		UK	0	ward	8	No	0	Surgery	0	No	0	1	Asymptomatic	Tested	5	5	11.5			2	Asian / Asian British	1	1	Very good	5	No training received	0	Not available	Agree Strongly	Neutral	Neutral	Agree Strongly	Agree Strongly	Agree Strongly	Agree Strongly	Not Applicable	Agree Strongly	Agree Strongly	Agree Strongly	Agree Strongly	Agree Slightly	Agree Slightly	Agree Strongly	Agree Strongly	Agree Strongly	Agree Strongly
Female	1	Non-clinical	3		UK	0	other	14	No	0	I am waiting to be redeployed to a surgical ward if they get busy	0	N/A	3	0	Asymptomatic	Not tested	5	5	7.5			1	White	0	0	Neutral	3			Not available	Not Applicable	Not Applicable	Not Applicable	Not Applicable	Not Applicable	Not Applicable	Not Applicable	Not Applicable	Not Applicable	Not Applicable	Not Applicable	Not Applicable	Not Applicable	Not Applicable	Not Applicable	Not Applicable	Not Applicable	Not Applicable
Female	1	Non-clinical	3		UK	0	non-clinical	12	Yes	1	Same specialty, different location - moved to site based rather than dept based	7	No	0	0	Asymptomatic	Not tested	5	5	8			1	Asian / Asian British	1	1	No training received	0	Poor	1	Not available	Not Applicable	Neutral	Disagree Slightly	Not Applicable	Disagree Slightly	Disagree Slightly	Agree Slightly	Not Applicable	Not Applicable	Disagree Slightly	Agree Slightly	Not Applicable	Disagree Slightly	Neutral	Disagree Slightly	Disagree Slightly	Disagree Slightly	Agree Slightly
Female	1	Non-clinical	3		UK	0	non-clinical	12	No	0		0	No	0	0	Asymptomatic	Not tested	4	4	7.5			1	Black / African / Caribbean / Black British	2	1					Not available	Agree Slightly	Disagree Slightly	Neutral	Not Applicable	Agree Strongly	Agree Strongly	Agree Strongly	Agree Slightly	Agree Strongly	Neutral	Agree Slightly	Neutral	Neutral	Neutral	Neutral	Neutral	Agree Slightly	Neutral
Male	0	Non-clinical	3		UK	0	non-clinical	12	No	0		0	No	0	0	Asymptomatic	Not tested	7	7	7.5			1	White	0	0					Not available	Not Applicable	Not Applicable	Not Applicable	Not Applicable	Not Applicable	Not Applicable	Not Applicable	Not Applicable	Not Applicable	Not Applicable	Not Applicable	Not Applicable	Not Applicable	Not Applicable	Not Applicable	Not Applicable	Not Applicable	Not Applicable
Female	1	Non-clinical	3		UK	0	non-clinical	12	No	0		0	Don't Know	2	0	Asymptomatic	Not tested	5	5	7.5			1	White	0	0					Not available	Agree Strongly	Disagree Strongly	Agree Strongly	Agree Strongly	Agree Strongly	Agree Strongly	Agree Strongly	Agree Strongly	Agree Strongly	Agree Slightly	Disagree Slightly	Agree Strongly	Agree Slightly	Agree Slightly	Agree Slightly	Neutral	Agree Slightly	Agree Strongly
Male	0	Non-clinical	3		UK	0	non-clinical	12	No	0	Intensive Care	0	No	0	0	Asymptomatic	Not tested	2	2	7.5			1	Asian / Asian British	1	1					Not available	Not Applicable	Not Applicable	Not Applicable	Not Applicable	Not Applicable	Not Applicable	Not Applicable	Not Applicable	Not Applicable	Not Applicable	Not Applicable	Not Applicable	Not Applicable	Not Applicable	Not Applicable	Not Applicable	Not Applicable	Not Applicable
Female	1	Non-clinical	3		UK	0	non-clinical	12	No	0		0	No	0	0	Asymptomatic	Not tested	5	5	7			1	White	0	0					Not available	Not Applicable	Not Applicable	Not Applicable	Not Applicable	Not Applicable	Not Applicable	Not Applicable	Not Applicable	Not Applicable	Not Applicable	Not Applicable	Not Applicable	Not Applicable	Not Applicable	Not Applicable	Not Applicable	Not Applicable	Not Applicable
Female	1	Non-clinical	3		UK	0	non-clinical	12	No	0		0	No	0	0	Asymptomatic	Not tested	4	4	8.5			2	White	0	0					Not available	Agree Strongly	Disagree Strongly	Agree Slightly	Agree Slightly	Agree Slightly	Agree Slightly	Disagree Slightly	Agree Strongly	Agree Strongly	Agree Slightly	Disagree Strongly	Agree Strongly	Agree Strongly	Agree Slightly	Agree Slightly	Disagree Slightly	Agree Slightly	Agree Strongly
Female	1	Non-clinical	3		UK	0	non-clinical	12	No	0		0	No	0	0	Asymptomatic	Not tested	5	5	7.5			1	White	0	0					Not available	Not Applicable	Not Applicable	Not Applicable	Not Applicable	Not Applicable	Not Applicable	Not Applicable	Not Applicable	Not Applicable	Not Applicable	Not Applicable	Not Applicable	Not Applicable	Not Applicable	Not Applicable	Not Applicable	Not Applicable	Not Applicable
Female	1	Non-clinical	3		UK	0	other	14	No	0		0	N/A	3	0	Asymptomatic	Not tested	4	4	8			1	White	0	0					Not available	Not Applicable	Not Applicable	Not Applicable	Not Applicable	Not Applicable	Not Applicable	Not Applicable	Not Applicable	Not Applicable	Not Applicable	Not Applicable	Not Applicable	Not Applicable	Not Applicable	Not Applicable	Not Applicable	Not Applicable	Not Applicable
Female	1	Non-clinical	3		UK	0	non-clinical	12	Yes	1	Management	7	No	0	0	Asymptomatic	Not tested	4	4	7.5			1	Mixed / Multiple ethnic groups	3	1	Very Poor	1	Very Poor	1	Not available	Not Applicable	Not Applicable	Not Applicable	Not Applicable	Agree Slightly	Disagree Slightly	Disagree Slightly	Disagree Slightly	Agree Slightly	Disagree Slightly	Not Applicable	Agree Slightly	Not Applicable	Disagree Strongly	Agree Slightly	Disagree Slightly	Agree Slightly	Not Applicable
Male	0	Non-clinical	3		UK	0	specialty	6	No	0		0	N/A	3	1	Asymptomatic	Tested	5	5	8			1	White	0	0					Not available	Not Applicable	Not Applicable	Not Applicable	Not Applicable	Not Applicable	Not Applicable	Not Applicable	Not Applicable	Not Applicable	Not Applicable	Not Applicable	Not Applicable	Not Applicable	Not Applicable	Not Applicable	Not Applicable	Not Applicable	Not Applicable
Female	1	Nurse	1	Senior	Other	3	surgery	1	Yes	1	General Medicine	1	Yes	1	0	Asymptomatic	Not tested	4	4	13			3	White	0	0	No training received	0	Neutral	3	Not available	Agree Strongly	Neutral	Neutral	Neutral	Neutral	Agree Strongly	Agree Slightly	Neutral	Agree Slightly	Neutral	Neutral	Disagree Slightly	Neutral	Neutral	Neutral	Neutral	Neutral	Disagree Slightly
Female	1	Nurse	1	Senior	Poland	1	itu	2	No	0		0	No	0	2	Asymptomatic	Tested	3	3	Not available	12	2	2								Not available	Agree slightly	Disagree strongly	Disagree slightly	Agree strongly	Agree strongly	Agree slightly	Agree slightly	Agree slightly	Agree strongly	Agree strongly	Disagree strongly	Agree slightly	Agree slightly	Disagree slightly	Agree strongly	Agree slightly	Agree strongly	Agree slightly
Female	1	Nurse	1	Senior	Poland	1	specialty	6	No	0		0	No	0	0	Asymptomatic	Not tested	4	4	Not available	12	2	2	Polish	0	0					Not available	Neutral	Agree strongly	Disagree strongly	Disagree strongly	Disagree strongly	Disagree strongly	Neutral	Agree strongly	Agree strongly	Disagree strongly	Disagree strongly	Disagree strongly	Disagree strongly	Disagree strongly	Neutral	Disagree strongly	Neutral	Neutral
Female	1	Nurse	1	Senior	Poland	1	surgery	1	Yes	1	Endoscopy	7	No	0	0	Asymptomatic	Not tested	4	4	12				White	0	0	Good	4	Good	4	Not available	Neutral	Disagree Slightly	Neutral	Disagree Slightly	Disagree Slightly	Disagree Slightly	Disagree Slightly	Neutral	Neutral	Neutral	Neutral	Agree Slightly	Agree Slightly	Agree Slightly	Agree Slightly	Disagree Slightly	Agree Slightly	Neutral
Female	1	Nurse	1	Senior	Poland	1	gp	5	No	0		0	No	0	0	Asymptomatic	Not tested	5	5	Not available	8	1	1								Not available	Not applicable	Disagree strongly	Agree strongly	Not applicable	Agree strongly	Agree slightly	Agree slightly	Agree strongly	Agree strongly	Agree slightly	Disagree slightly	Agree slightly	Agree slightly	Agree strongly	Not applicable	Not applicable	Agree slightly	Agree slightly
Female	1	Nurse	1	Senior	Poland	1	gp	5	No	0		0	No	0	0	Asymptomatic	Not tested	5	5	Not available	10	2	2								Not available	Agree strongly	Disagree strongly	Agree strongly	Agree strongly	Agree strongly	Agree strongly	Agree strongly	Agree strongly	Agree strongly	Agree strongly	Disagree strongly	Agree strongly	Agree strongly	Agree strongly	Agree strongly	Agree strongly	Agree strongly	Agree strongly
Female	1	Nurse	1	Senior	Poland	1	theatre	11	No	0		0	No	0	0	Asymptomatic	Not tested	3	3	Not available	12	2	2								Not available	Agree strongly	Disagree strongly	Agree strongly	Agree strongly	Agree slightly	Agree strongly	Agree slightly	Agree strongly	Agree strongly	Agree strongly	Disagree slightly	Agree slightly	Agree slightly	Agree slightly	Agree strongly	Agree slightly	Agree slightly	Agree slightly
Female	1	Nurse	1	Senior	Poland	1	Anaesthesia	3	No	0		0	No	0	1	Asymptomatic	Tested	5	5	Not available	24	4	4	Polish	0	0					Not available	Agree strongly	Disagree slightly	Agree slightly	Agree slightly	Agree slightly	Agree slightly	Disagree slightly	Neutral	Agree slightly	Agree slightly	Disagree slightly	Agree slightly	Agree slightly	Agree slightly	Agree slightly	Agree slightly	Agree slightly	Agree slightly
Female	1	Nurse	1	Senior	Poland	1	ward	8	No	0	dodatkowo pobieram materiał na PCR oraz wykonuję testy nCoV 2019 IgG/IgM	0	No	0	0	Asymptomatic	Not tested	5	5	Not available	10	2	2	Polish	0	0	Very good	5	Very good	5	Not available	Agree slightly	Disagree strongly	Agree strongly	Agree strongly	Agree strongly	Agree slightly	Agree strongly	Agree strongly	Agree strongly	Agree strongly	Disagree strongly	Agree strongly	Agree strongly	Agree strongly	Agree strongly	Agree strongly	Agree strongly	Agree strongly
Female	1	Nurse	1	Senior	UK	0	surgery	1	No	0		0	Yes	1	1	Asymptomatic	Tested	3	3	12			2	White	0	0					Not available	Agree Strongly	Agree Slightly	Disagree Slightly	Disagree Slightly	Disagree Strongly	Agree Slightly	Disagree Strongly	Agree Slightly	Agree Slightly	Agree Slightly	Neutral	Neutral	Agree Slightly	Disagree Slightly	Agree Strongly	Disagree Slightly	Disagree Strongly	Disagree Slightly
Female	1	Nurse	1	Senior	UK	0	ward	8	No	0		0	N/A	3	2	Asymptomatic	Tested	1	1	12			2	White	0	0					Not available	Agree Strongly	Disagree Strongly	Agree Strongly	Agree Strongly	Agree Strongly	Agree Strongly	Agree Strongly	Agree Strongly	Agree Strongly	Agree Strongly	Disagree Strongly	Agree Strongly	Agree Strongly	Agree Strongly	Agree Strongly	Agree Strongly	Agree Strongly	Agree Strongly
Female	1	Nurse	1	Senior	UK	0	em	4	No	0		0	Yes	1	1	Asymptomatic	Tested	4	4	13			3	Asian / Asian British	1	1					Not available	Agree Slightly	Disagree Strongly	Agree Slightly	Agree Strongly	Agree Strongly	Agree Strongly	Agree Slightly	Agree Slightly	Agree Strongly	Agree Strongly	Disagree Slightly	Agree Slightly	Agree Slightly	Agree Slightly	Agree Slightly	Agree Strongly	Agree Strongly	Agree Strongly
Female	1	Nurse	1	Senior	UK	0	surgery	1	No	0		0	No	0	0	Asymptomatic	Not tested	3	3	13			3	White	0	0					Not available	Agree Slightly	Agree Slightly	Agree Strongly	Agree Strongly	Agree Strongly	Agree Slightly	Agree Slightly	Agree Slightly	Agree Slightly	Agree Strongly	Agree Slightly	Agree Strongly	Agree Strongly	Agree Slightly	Agree Strongly	Agree Strongly	Agree Strongly	Agree Strongly
Female	1	Nurse	1	Senior	UK	0	surgery	1	No	0		0	Yes	1	2	Asymptomatic	Tested	4	4	11.5			2	White	0	0					Not available	Neutral	Disagree Slightly	Disagree Slightly	Disagree Slightly	Disagree Slightly	Disagree Slightly	Neutral	Disagree Slightly	Disagree Slightly	Disagree Slightly	Neutral	Neutral	Neutral	Disagree Slightly	Disagree Strongly	Disagree Strongly	Disagree Strongly	Disagree Slightly
Female	1	Nurse	1	Senior	UK	0	surgery	1	Yes	1	Intensive Care	4	Yes	1	0	Asymptomatic	Not tested	3	3	12			2	White	0	0	Neutral	3	Very Good	5	Not available	Agree Strongly	Disagree Strongly	Not Applicable	Agree Strongly	Agree Strongly	Agree Strongly	Agree Strongly	Agree Strongly	Not Applicable	Agree Strongly	Disagree Slightly	Agree Strongly	Agree Strongly	Disagree Slightly	Agree Strongly	Agree Strongly	Agree Strongly	Agree Strongly
Male	0	Nurse	1	Senior	UK	0	surgery	1	Yes	1	Surgery	3	Don't Know	2	1	Asymptomatic	Tested	3	3	11.5			2	Asian / Asian British	1	1	No training received	0	Poor	1	Not available	Agree Slightly	Agree Slightly	Neutral	Agree Slightly	Agree Slightly	Agree Strongly	Neutral	Neutral	Agree Strongly	Agree Slightly	Neutral	Neutral	Neutral	Agree Slightly	Agree Slightly	Agree Slightly	Agree Slightly	Neutral
Male	0	Nurse	1	Senior	UK	0	ward	8	No	0		0	No	0	0	Asymptomatic	Not tested	4	4	4			4	Asian / Asian British	1	1					Not available	Agree Strongly	Disagree Strongly	Agree Strongly	Agree Strongly	Agree Strongly	Agree Strongly	Agree Strongly	Agree Strongly	Agree Strongly	Agree Slightly	Disagree Strongly	Not Applicable	Not Applicable	Disagree Strongly	Agree Strongly	Agree Strongly	Agree Strongly	Agree Strongly
Female	1	Nurse	1	Senior	UK	0	specialty	6	No	0		0	No	0	1	Asymptomatic	Tested	5	5	9			2	White	0	0					Not available	Agree Strongly	Neutral	Agree Slightly	Agree Strongly	Agree Slightly	Agree Strongly	Agree Slightly	Agree Strongly	Agree Slightly	Agree Slightly	Neutral	Agree Strongly	Agree Strongly	Agree Slightly	Agree Strongly	Agree Strongly	Agree Slightly	Agree Strongly
Female	1	Nurse	1	Senior	UK	0	surgery	1	No	0		0	Don't Know	2	4	Symptomatic	Tested	3	3	12.5			3	White	0	0					Not available	Agree Slightly	Disagree Strongly	Neutral	Agree Slightly	Agree Slightly	Agree Strongly	Agree Slightly	Agree Slightly	Agree Slightly	Agree Slightly	Neutral	Agree Slightly	Agree Slightly	Neutral	Agree Slightly	Agree Slightly	Neutral	Agree Slightly
Male	0	Nurse	1	Senior	UK	0	specialty	6	Yes	1	Intensive Care	4	Yes	1	0	Asymptomatic	Not tested	3	3	12			2	White	0	0	Neutral	3	Good	4	Not available	Agree Strongly	Disagree Strongly	Agree Slightly	Agree Strongly	Agree Strongly	Agree Strongly	Agree Strongly	Agree Slightly	Agree Strongly	Neutral	Agree Slightly	Agree Slightly	Neutral	Not Applicable	Agree Strongly	Neutral	Agree Slightly	Agree Strongly
Female	1	Nurse	1	Senior	UK	0	opd	9	Yes	1	Intensive Care	4	Yes	1	0	Asymptomatic	Not tested	4	4	12			2	White	0	0	Good	4	Neutral	3	Not available	Agree Strongly	Disagree Slightly	Agree Strongly	Agree Slightly	Agree Slightly	Agree Slightly	Neutral	Neutral	Agree Slightly	Agree Slightly	Disagree Slightly	Agree Slightly	Agree Slightly	Neutral	Agree Strongly	Agree Slightly	Agree Slightly	Agree Slightly
Female	1	Nurse	1	Senior	UK	0	opd	9	Yes	1	Ward based care mixed speciality	1	No	0	0	Asymptomatic	Not tested	3	3	12			2	White	0	0	Neutral	3	Poor	1	Not available	Disagree Slightly	Neutral	Disagree Slightly	Disagree Slightly	Disagree Slightly	Disagree Slightly	Disagree Slightly	Neutral	Agree Slightly	Neutral	Agree Slightly	Neutral	Disagree Slightly	Disagree Slightly	Neutral	Disagree Strongly	Disagree Slightly	Disagree Slightly
Female	1	Nurse	1	Senior	UK	0	specialty	6	No	0		0	No	0	0	Asymptomatic	Not tested	7	7	8			1	White	0	0					Not available	Agree Strongly	Disagree Strongly	Agree Strongly	Agree Strongly	Agree Strongly	Agree Strongly	Agree Strongly	Agree Strongly	Agree Strongly	Neutral	Disagree Strongly	Agree Strongly	Agree Strongly	Neutral	Agree Strongly	Agree Strongly	Agree Strongly	Agree Strongly
Female	1	Nurse	1	Senior	UK	0	theatre	11	No	0		0	Yes	1	4	Symptomatic	Tested	5	5	11			2	Filipino	1	1					Not available	Agree Strongly	Disagree Strongly	Neutral	Disagree Slightly	Agree Strongly	Disagree Slightly	Agree Strongly	Agree Strongly	Agree Strongly	Agree Strongly	Disagree Strongly	Agree Strongly	Agree Strongly	Neutral	Agree Strongly	Agree Strongly	Agree Strongly	Agree Strongly
Female	1	Nurse	1	Senior	UK	0	specialty	6	No	0		0	Yes	1	5	Symptomatic	Tested	4	4	8			1	White	0	0					Not available	Agree Strongly	Disagree Strongly	Agree Strongly	Neutral	Agree Strongly	Agree Strongly	Agree Slightly	Neutral	Agree Strongly	Agree Strongly	Disagree Strongly	Agree Slightly	Neutral	Agree Strongly	Agree Strongly	Agree Slightly	Agree Slightly	Agree Strongly
Female	1	Nurse	1	Senior	UK	0	ward	8	No	0		0	No	0	0	Asymptomatic and not tested but have had the virus about 4 weeks ago	Asymptomatic and not tested but have had the virus about 4 weeks ago	3	3	13			3	White portuguese	0	0					Not available	Agree Strongly	Disagree Strongly	Agree Strongly	Agree Strongly	Agree Strongly	Agree Strongly	Agree Strongly	Agree Strongly	Agree Strongly	Agree Slightly	Disagree Slightly	Agree Strongly	Agree Strongly	Agree Strongly	Agree Strongly	Agree Strongly	Agree Strongly	Agree Strongly
Female	1	Nurse	1	Senior	UK	0	surgery	1	No	0	N/A	0	No	0	0	Healthy	Healthy	4	4	12.5			3	White	0	0					Not available	Neutral	Neutral	Agree Slightly	Agree Strongly	Disagree Strongly	Agree Slightly	Neutral	Agree Strongly	Agree Slightly	Neutral	Disagree Slightly	Agree Slightly	Agree Slightly	Agree Slightly	Agree Slightly	Agree Strongly	Agree Slightly	Agree Slightly
Female	1	Nurse	1	Senior	UK	0	itu	2	No	0		0	Yes	1	0	Asymptomatic	Not tested	4	4	12.5			3	White	0	0					Not available	Agree Strongly	Disagree Slightly	Neutral	Neutral	Agree Strongly	Agree Strongly	Agree Strongly	Agree Slightly	Neutral	Agree Strongly	Disagree Strongly	Agree Strongly	Agree Strongly	Agree Slightly	Agree Strongly	Agree Slightly	Agree Strongly	Agree Strongly
Female	1	Nurse	1	Senior	UK	0	student	13	No	0		0	No	0	5	Symptomatic	Tested	4	4	12.5			3	Black / African / Caribbean / Black British	2	1					Not available	Agree Slightly	Disagree Strongly	Agree Strongly	Agree Strongly	Agree Strongly	Agree Strongly	Agree Strongly	Not Applicable	Agree Strongly	Agree Strongly	Not Applicable	Agree Strongly	Agree Strongly	Agree Strongly	Agree Strongly	Agree Slightly	Agree Strongly	Agree Strongly
Female	1	Nurse	1	Senior	UK	0	itu	2	No	0		0	Yes	1	0	Asymptomatic	Not tested	4	4	13			3	White	0	0					Not available	Agree Strongly	Disagree Slightly	Agree Slightly	Neutral	Neutral	Agree Strongly	Agree Strongly	Agree Slightly	Agree Strongly	Neutral	Agree Slightly	Agree Strongly	Disagree Slightly	Neutral	Neutral	Agree Slightly	Agree Slightly	Agree Strongly
Female	1	Nurse	1	Senior	UK	0	em	4	No	0		0	Yes	1	0	Asymptomatic	Not tested	4	4	12.5			3	White	0	0					Not available	Agree Strongly	Disagree Strongly	Agree Strongly	Agree Strongly	Agree Strongly	Disagree Slightly	Agree Strongly	Agree Strongly	Agree Strongly	Agree Slightly	Disagree Strongly	Agree Strongly	Agree Slightly	Agree Slightly	Agree Slightly	Agree Strongly	Agree Strongly	Agree Strongly
Female	1	Nurse	1	Senior	UK	0	em	4	No	0		0	Yes	1	3	Symptomatic	Not tested	4	4	12			2	White	0	0					Not available	Neutral	Disagree Strongly	Agree Strongly	Neutral	Agree Strongly	Agree Strongly	Agree Strongly	Agree Strongly	Agree Strongly	Disagree Strongly	Disagree Slightly	Agree Strongly	Agree Strongly	Disagree Slightly	Agree Strongly	Neutral	Agree Strongly	Agree Strongly
Female	1	Nurse	1	Senior	UK	0	ward	8	No	0	Surgery	0	No	0	0	Asymptomatic	Not tested	1	1	12			2	White	0	0	No training received	0	No training received	0	Not available	Agree Strongly	Disagree Strongly	Agree Strongly	Agree Strongly	Agree Strongly	Agree Strongly	Agree Strongly	Agree Strongly	Agree Strongly	Disagree Slightly	Disagree Slightly	Agree Strongly	Agree Slightly	Agree Slightly	Agree Strongly	Agree Strongly	Agree Strongly	Agree Strongly
Female	1	Nurse	1	Senior	UK	0	ward	8	Yes	1	Intensive Care	4	Yes	1	0	Asymptomatic	Not tested	3	3	13			3	White	0	0	Very good	5	Very Poor	1	Not available	Agree Strongly	Disagree Strongly	Agree Strongly	Agree Strongly	Agree Strongly	Agree Strongly	Agree Strongly	Agree Strongly	Agree Strongly	Agree Strongly	Disagree Strongly	Agree Strongly	Agree Strongly	Agree Strongly	Agree Strongly	Agree Strongly	Agree Strongly	Agree Strongly
Female	1	Nurse	1	Senior	UK	0	em	4	No	0		0	Yes	1	1	Asymptomatic	Tested	5	5	12			2	White	0	0					Not available	Agree Strongly	Disagree Strongly	Agree Strongly	Agree Strongly	Agree Strongly	Agree Strongly	Agree Slightly	Disagree Slightly	Agree Strongly	Disagree Slightly	Disagree Slightly	Agree Strongly	Disagree Slightly	Agree Strongly	Agree Strongly	Agree Strongly	Agree Strongly	Agree Strongly
Female	1	Nurse	1	Senior	UK	0	ward	8	No	0		0	No	0	3	Had symptoms 4 weeks ago no test undertaken due to unavailablity/access	Not tested	4	4	12			2	White	0	0					Not available	Agree Slightly	Disagree Slightly	Agree Strongly	Agree Slightly	Agree Strongly	Agree Strongly	Agree Slightly	Agree Strongly	Agree Strongly	Agree Strongly	Disagree Slightly	Agree Strongly	Agree Strongly	Agree Strongly	Agree Strongly	Agree Strongly	Agree Strongly	Agree Strongly
Female	1	Nurse	1	Senior	UK	0	ward	8	Yes	1	Every where, I asked to report myself to side manager and will be send to new area everyday.	1	No	0	0	Asymptomatic	Not tested	4	4	12.5			3	Arab	0	0	No training received	0	No training received	0	Not available	Agree Slightly	Agree Slightly	Disagree Slightly	Agree Strongly	Disagree Slightly	Disagree Slightly	Neutral	Not Applicable	Agree Slightly	Neutral	Agree Strongly	Neutral	Disagree Strongly	Neutral	Disagree Strongly	Disagree Strongly	Disagree Strongly	Disagree Strongly
Female	1	Nurse	1	Senior	UK	0	medicine	0	Yes	1	Emergency Department	5	No	0	4	Covid negative	Tested	4	4	12			2	Black / African / Caribbean / Black British	2	1	Neutral	3	Good	4	Not available	Agree Slightly	Disagree Slightly	Neutral	Agree Strongly	Agree Slightly	Agree Slightly	Not Applicable	Neutral	Agree Strongly	Agree Strongly	Neutral	Neutral	Neutral	Agree Slightly	Agree Strongly	Agree Strongly	Neutral	Agree Slightly
Female	1	Nurse	1	Senior	UK	0	opd	9	No	0		0	No	0	1	Asymptomatic	Tested							Asian / Asian British	1	1	Neutral	3			Not available	Neutral	Disagree Slightly	Agree Strongly	Disagree Slightly	Agree Strongly	Agree Strongly	Agree Strongly	Neutral	Agree Strongly	Agree Strongly	Disagree Strongly	Agree Strongly	Agree Strongly	Agree Strongly	Disagree Slightly	Disagree Strongly	Disagree Strongly	Agree Strongly
Female	1	Nurse	1	Senior	UK	0	ward	8	No	0		0	Don't Know	2	3	Symptomatic	Not tested	3	3	12			2	White	0	0	No training received	0			Not available	Disagree Slightly	Neutral	Disagree Slightly	Disagree Slightly	Disagree Slightly	Neutral	Agree Slightly	Disagree Slightly	Disagree Slightly	Disagree Strongly	Agree Slightly	Disagree Slightly	Disagree Strongly	Disagree Slightly	Agree Strongly	Agree Strongly	Agree Strongly	Agree Strongly
Female	1	Nurse	1	Senior	UK	0	surgery	1	Yes	1	Intensive Care	4	Yes	1	1	Asymptomatic	Tested			12			2				No training received	0	Very Poor	1	Not available	Agree Slightly	Agree Strongly	Disagree Slightly	Disagree Slightly	Agree Slightly	Disagree Strongly	Disagree Slightly	Agree Strongly	Agree Strongly	Disagree Slightly	Agree Slightly	Agree Strongly	Agree Slightly	Disagree Strongly	Agree Strongly	Disagree Slightly	Agree Strongly	Disagree Strongly
Female	1	Nurse	1	Senior	UK	0	em	4	No	0		0	Yes	1	1	Asymptomatic	Tested	5	5	12.5			3	Black / African / Caribbean / Black British	2	1					Not available	Agree Slightly	Disagree Slightly	Disagree Slightly	Agree Strongly	Agree Slightly	Neutral	Agree Strongly	Agree Strongly	Agree Strongly	Agree Strongly	Disagree Strongly	Neutral	Agree Slightly	Agree Strongly	Agree Strongly	Neutral	Neutral	Neutral
Female	1	Non-clinical	3		UK	0	ward	8	No	0		0	N/A	3	5	Previously had covid 4weeks ago	Tested	5	5	10			2	Black / African / Caribbean / Black British	2	1					Not available	Neutral	Disagree Strongly	Disagree Slightly	Agree Slightly	Agree Strongly	Neutral	Agree Strongly	Agree Slightly	Agree Strongly	Disagree Slightly	Disagree Strongly	Agree Strongly	Disagree Slightly	Agree Slightly	Agree Strongly	Neutral	Neutral	Neutral
Male	0	AHP	2		UK	0	ward	8	Yes	1	Intensive Care	4	No	0	1	Asymptomatic	Tested	5	5	7.5			1	White	0	0	Neutral	3	Very Good	5	Not available	Agree Slightly	Agree Slightly	Neutral	Agree Slightly	Agree Slightly	Agree Slightly	Agree Slightly	Agree Slightly	Agree Strongly	Neutral	Disagree Slightly	Agree Slightly	Neutral	Agree Slightly	Agree Strongly	Neutral	Neutral	Neutral
Female	1	Non-clinical	3		UK	0	non-clinical	12	Yes	1	Discharge	7	No	0	0	Asymptomatic	Not tested	5	5	7.5			1	Black / African / Caribbean / Black British	2	1	No training received	0	Very Poor	1	Not available	Not Applicable	Not Applicable	Not Applicable	Not Applicable	Not Applicable	Not Applicable	Not Applicable	Not Applicable	Not Applicable	Not Applicable	Not Applicable	Not Applicable	Not Applicable	Not Applicable	Not Applicable	Not Applicable	Not Applicable	Not Applicable
Female	1	AHP	2		UK	0	opd	9	No	0		0	No	0	0	Asymptomatic	Not tested	5	5	7.5			1	White	0	0					Not available	Neutral	Agree Strongly	Disagree Slightly	Neutral	Neutral	Neutral	Disagree Slightly	Agree Strongly	Agree Slightly	Neutral	Disagree Slightly	Agree Strongly	Agree Strongly	Disagree Slightly	Disagree Slightly	Disagree Slightly	Neutral	Neutral
Female	1	Non-clinical	3		UK	0	specialty	6	Yes	1	Surgery	3	No	0	0	Asymptomatic	Not tested	5	5	7			1	Asian / Asian British	1	1	Good	4	Very Good	5	Not available	Neutral	Disagree Strongly	Neutral	Agree Strongly	Agree Strongly	Agree Strongly	Agree Strongly	Neutral	Agree Slightly	Not Applicable	Disagree Slightly	Agree Strongly	Neutral	Neutral	Agree Strongly	Agree Strongly	Agree Strongly	Agree Strongly
Male	0	Non-clinical	3		UK	0	non-clinical	12	No	0		0	N/A	3	4	Symptomatic	Tested	5	5	7.5			1	Black / African / Caribbean / Black British	2	1	No training received	0	No training received	0	Not available	Not Applicable	Not Applicable	Not Applicable	Not Applicable	Not Applicable	Not Applicable	Not Applicable	Not Applicable	Not Applicable	Not Applicable	Not Applicable	Not Applicable	Not Applicable	Not Applicable	Not Applicable	Not Applicable	Not Applicable	Not Applicable
Female	1	AHP	2	St john ambulance	UK	0	other	14	Yes	1	General Practice / Primary Care	7	No	0	0	None	None	3	3					White	0	0	Very good	5	Good	4	Not available	Not Applicable	Not Applicable	Not Applicable	Agree Strongly	Neutral	Not Applicable	Neutral	Not Applicable	Neutral	Agree Strongly	Neutral	Agree Strongly	Agree Strongly	Agree Strongly	Agree Strongly	Agree Strongly	Agree Strongly	Agree Strongly
Male	0	Non-clinical	3	Volunteer	UK	0	other	14	No	0		0	Don't Know	2	0	Asymptomatic	Not tested	4	4	11			2	White	0	0					Not available	Agree Slightly	Agree Slightly	Neutral	Agree Slightly	Disagree Slightly	Agree Slightly	Agree Slightly	Neutral	Neutral	Agree Slightly	Neutral	Neutral	Neutral	Agree Slightly	Agree Slightly	Agree Slightly	Agree Slightly	Agree Strongly
Female	1	Non-clinical	3	Volunteer St John	UK	0	ward	8	No	0		0	Yes	1	0	Asymptomatic	Not tested	4	4	12			2	White	0	0					Not available	Agree Strongly	Disagree Strongly	Agree Strongly	Agree Strongly	Agree Strongly	Agree Strongly	Agree Strongly	Agree Strongly	Neutral	Not Applicable	Disagree Strongly	Agree Strongly	Agree Strongly	Not Applicable	Agree Strongly	Agree Strongly	Agree Strongly	Agree Strongly
Female	1	Non-clinical	3	Ward Volunteer	UK	0	em	4	Yes	1	Redeployed to help in hospitals	1	Don't Know	2	0	Asymptomatic	Not tested	2	2	12			2	White	0	0	Poor	1	Good	4	Not available	Agree Strongly	Disagree Strongly	Agree Strongly	Agree Slightly	Agree Strongly	Agree Strongly	Agree Strongly	Not Applicable	Agree Strongly	Not Applicable	Not Applicable	Agree Strongly	Agree Strongly	Agree Strongly	Agree Strongly	Agree Strongly	Agree Strongly	Agree Strongly
Female	1	AHP	2		UK	0	specialty	6	No	0		0	No	0	0	Asymptomatic	Not tested	3	3	8			1	Vietnamese/chinese	1	1					Not available	Not Applicable	Not Applicable	Not Applicable	Not Applicable	Not Applicable	Not Applicable	Not Applicable	Not Applicable	Not Applicable	Not Applicable	Not Applicable	Agree Slightly	Not Applicable	Agree Slightly	Agree Slightly	Disagree Slightly	Disagree Slightly	Not Applicable
Female	1	AHP	2		UK	0	specialty	6	No	0		0	No	0	0	Asymptomatic	Not tested	3	3	8			1	Vietnamese/chinese	1	1					Not available	Not Applicable	Not Applicable	Not Applicable	Not Applicable	Not Applicable	Not Applicable	Not Applicable	Not Applicable	Not Applicable	Not Applicable	Not Applicable	Agree Slightly	Not Applicable	Agree Slightly	Agree Slightly	Disagree Slightly	Disagree Slightly	Not Applicable
Female	1	Doctor	0	Senior	UK	0	specialty	6	No	0		0	No	0	3	Symptomatic	Not tested	5	5	8			1	Mixed / Multiple ethnic groups	3	1					Not available	Not Applicable	Agree Slightly	Agree Slightly	Agree Strongly	Agree Strongly	Not Applicable	Agree Slightly	Disagree Slightly	Neutral	Disagree Slightly	Neutral	Neutral	Disagree Slightly	Disagree Strongly	Agree Strongly	Neutral	Neutral	Agree Strongly
Female	1	Non-clinical	3		UK	0	ward	8	Yes	1	other wards	1	Yes	1	2	Asymptomatic	Tested	3	3	12			2	Black / African / Caribbean / Black British	2	1	Very Poor	1	Very Poor	1	Not available	Disagree Strongly	Agree Strongly	Agree Slightly	Agree Strongly	Agree Slightly	Disagree Slightly	Disagree Strongly	Disagree Strongly	Agree Slightly	Disagree Slightly	Agree Slightly	Disagree Slightly	Disagree Slightly	Disagree Strongly	Agree Slightly	Agree Slightly	Agree Strongly	Agree Strongly
Female	1	Non-clinical	3		UK	0	specialty	6	No	0	other sections in imaging	0	Yes	1	0	both	both	5	5	12			2	Mixed / Multiple ethnic groups	3	1	Poor	1	Very Poor	1	Not available	Neutral	Agree Strongly	Disagree Strongly	Disagree Slightly	Disagree Slightly	Disagree Slightly	Disagree Strongly	Disagree Strongly	Disagree Strongly	Not Applicable	Disagree Strongly	Disagree Slightly	Disagree Strongly	Disagree Strongly	Disagree Strongly	Disagree Strongly	Disagree Strongly	Disagree Strongly
Female	1	Nurse	1	Senior	Poland	1	ward	8	No	0		0	No	0	0	Asymptomatic	Not tested	2	2	Not available											Not available	Not applicable	Disagree strongly	Neutral	Disagree slightly	Disagree slightly	Agree slightly	Neutral	Agree slightly	Agree slightly	Agree slightly	Disagree slightly	Agree slightly	Agree slightly	Agree slightly	Agree strongly	Agree slightly	Agree slightly	Agree slightly
Female	1	Nurse	1	Senior	Poland	1	ward	8	No	0		0	No	0	1	Asymptomatic	Tested	5	5	Not available	8	1	1								Not available	Agree slightly	Disagree slightly	Agree slightly	Agree slightly	Agree strongly	Agree slightly	Agree slightly	Agree slightly	Agree slightly	Agree slightly	Disagree slightly	Agree slightly	Agree slightly	Agree slightly	Agree slightly	Agree slightly	Agree slightly	Agree slightly
Female	1	Nurse	1	Senior	UK	0	ward	8	No	0		0	No	0	0	Asymptomatic	Not tested	3	3	12			2	Black / African / Caribbean / Black British	2	1					Not available	Agree Strongly	Disagree Strongly	Agree Strongly	Agree Strongly	Agree Strongly	Agree Strongly	Agree Strongly	Agree Strongly	Agree Strongly	Agree Strongly	Disagree Strongly	Agree Strongly	Agree Strongly	Agree Strongly	Agree Strongly	Agree Strongly	Agree Strongly	Agree Strongly
Male	0	Nurse	1	Senior	UK	0	Dialysis	9	Yes	1	Dialysis	7	Yes	1	0	Asymptomatic	Not tested	4	4	10			2	White	0	0	Neutral	3	Neutral	3	Not available	Agree Slightly	Disagree Slightly	Agree Slightly	Agree Slightly	Agree Strongly	Agree Slightly	Agree Slightly	Neutral	Neutral	Agree Slightly	Disagree Slightly	Neutral	Neutral	Agree Slightly	Neutral	Disagree Slightly	Neutral	Neutral
Female	1	Nurse	1	Senior	UK	0	itu	2	Yes	1	Intensive Care	4	Yes	1	0	Asymptomatic	Not tested	3	3	13			3	White	0	0	No training received	0	Good	4	Not available	Neutral	Agree Slightly	Disagree Slightly	Agree Slightly	Disagree Slightly	Disagree Strongly	Agree Slightly	Neutral	Disagree Slightly	Agree Slightly	Agree Slightly	Disagree Slightly	Disagree Slightly	Disagree Slightly	Agree Strongly	Disagree Slightly	Disagree Slightly	Agree Strongly
Male	0	Nurse	1		Poland	1	em	4	No	0		0	No	0	1	Asymptomatic	Tested	7	7	Not available	24	4	4	Polish	0	0	Very Poor	1	Very Poor	1	Not available	Agree slightly	Disagree slightly	Agree strongly	Agree strongly	Agree strongly	Agree slightly	Agree strongly	Not applicable	Agree strongly	Agree strongly	Disagree strongly	Agree strongly	Not applicable	Not applicable	Agree strongly	Agree strongly	Agree strongly	Agree strongly
Female	1	AHP	2		UK	0	opd	9	Yes	1	Intensive Care	4	Yes	1	0	Asymptomatic	Not tested	3	3	12			2	Mixed / Multiple ethnic groups	3	1	Poor	1	Very Poor	1	Not available	Agree Strongly	Disagree Slightly	Agree Slightly	Disagree Slightly	Disagree Slightly	Agree Strongly	Agree Slightly	Not Applicable	Disagree Strongly	Disagree Strongly	Not Applicable	Agree Strongly	Not Applicable	Neutral	Disagree Strongly	Disagree Slightly	Neutral	Agree Slightly
Female	1	AHP	2		UK	0	specialty	6	Yes	1	Intensive Care	7	No	0	0	Asymptomatic	Not tested	5	5	12.5			3	White	0	0	Very good	5	Very Good	5	Not available	Agree Strongly	Disagree Slightly	Agree Slightly	Agree Strongly	Agree Strongly	Agree Strongly	Agree Strongly	Agree Slightly	Agree Slightly	Agree Slightly	Disagree Slightly	Agree Slightly	Agree Slightly	Neutral	Agree Slightly	Agree Slightly	Agree Slightly	Agree Slightly
Female	1	Doctor	0		UK	0	opd	9	No	0		0	No	0	0	Asymptomatic	Not tested	4	4	7.5			1	White	0	0					Not available	Agree Strongly	Disagree Slightly	Agree Strongly	Agree Strongly	Agree Strongly	Neutral	Agree Slightly	Agree Strongly	Agree Slightly	Agree Strongly	Disagree Strongly	Agree Strongly	Neutral	Agree Slightly	Agree Strongly	Agree Slightly	Agree Strongly	Agree Strongly
Male	0	Doctor	0	Senior	UK	0	em	4	No	0		0	Yes	1	0	Asymptomatic	Not tested	5	5	8			1	White	0	0					Not available	Agree Strongly	Disagree Strongly	Agree Strongly	Agree Strongly	Agree Strongly	Agree Strongly	Agree Strongly	Agree Strongly	Agree Slightly	Agree Slightly	Disagree Slightly	Agree Slightly	Agree Strongly	Neutral	Agree Strongly	Agree Slightly	Agree Slightly	Agree Strongly
Female	1	Nurse	1	Senior	Poland	1	itu	2	No	0		0	No	0	1	Asymptomatic	Tested	3	3	Not available	24	4	4	Polish	0	0					Not available	Agree strongly	Disagree slightly	Neutral	Agree slightly	Agree slightly	Agree strongly	Agree slightly	Agree strongly	Agree strongly	Agree slightly	Disagree slightly	Agree slightly	Agree slightly	Agree slightly	Agree strongly	Agree slightly	Agree strongly	Agree strongly
Female	1	Nurse	1	Senior	Poland	1	specialty	6	No	0		0	I don't know	2	0	Asymptomatic	Not tested	2	2	Not available	24	4	4								Not available	Agree slightly	Disagree slightly	Agree slightly	Agree slightly	Agree slightly	Disagree slightly	Neutral	Agree slightly	Agree slightly	Disagree slightly	Disagree slightly	Agree slightly	Agree slightly	Agree strongly	Agree slightly	Disagree slightly	Disagree slightly	Disagree slightly
Female	1	Nurse	1	Senior	Poland	1	ward	8	No	0		0	No	0	4	Symptomatic	Tested	5	5	Not available	8	1	1	Polish	0	0	No training received	0	No support received	0	Not available	Not applicable	Agree slightly	Agree slightly	Agree slightly	Agree slightly	Disagree slightly	Agree slightly	Agree slightly	Neutral	Neutral	Agree slightly	Agree slightly	Disagree slightly	Disagree slightly	Disagree slightly	Agree slightly	Agree slightly	Disagree slightly
Female	1	Nurse	1	Senior	Poland	1	specialty	6	No	0		0	No	0	0	Asymptomatic	Not tested	3	3	Not available	24	4	4	Polish	0	0					Not available	Agree strongly	Disagree slightly	Agree strongly	Agree strongly	Agree strongly	Agree strongly	Agree slightly	Agree strongly	Agree slightly	Agree slightly	Disagree slightly	Agree strongly	Agree slightly	Agree strongly	Agree strongly	Agree strongly	Agree strongly	Agree strongly
Female	1	Nurse	1	Junior	Poland	1	ward	8	Yes	1	Dialysis Station	7	No	0	4	Symptomatic	Tested	4	4	Not available	12	2	2				Neutral	3	Good	4	Not available	Agree strongly	Disagree strongly	Agree slightly	Agree slightly	Agree slightly	Agree slightly	Agree slightly	Agree slightly	Agree slightly	Agree slightly	Agree slightly	Agree slightly	Agree slightly	Agree slightly	Agree slightly	Agree slightly	Agree slightly	Agree slightly
Female	1	Nurse	1	Senior	UK	0	itu	2	No	0		0	Yes	1	1	Asymptomatic	Tested	4	4	13			3	White	0	0					Not available	Neutral	Neutral	Neutral	Neutral	Agree Slightly	Neutral	Disagree Slightly	Disagree Slightly	Agree Slightly	Disagree Strongly	Agree Slightly	Disagree Slightly	Disagree Strongly	Disagree Strongly	Disagree Slightly	Neutral	Neutral	Neutral
Female	1	Nurse	1	Senior	UK	0	specialty	6	Yes	1	Intensive Care	4	Yes	1	1	Asymptomatic	Tested	4	4	11.5			2	White	0	0	Good	4	Good	4	Not available	Agree Slightly	Neutral	Agree Slightly	Agree Slightly	Agree Slightly	Agree Slightly	Agree Strongly	Agree Slightly	Agree Slightly	Agree Slightly	Disagree Slightly	Agree Slightly	Agree Slightly	Agree Strongly	Agree Strongly	Agree Slightly	Agree Slightly	Agree Strongly
Female	1	Nurse	1	Senior	UK	0	medicine	0	No	0		0	Yes	1	0	Asymptomatic	Not tested	5	5	8			1	White	0	0					Not available	Agree Slightly	Disagree Slightly	Agree Slightly	Disagree Slightly	Neutral	Agree Slightly	Neutral	Neutral	Agree Slightly	Disagree Slightly	Disagree Slightly	Agree Slightly	Neutral	Agree Slightly	Agree Slightly	Disagree Slightly	Neutral	Disagree Slightly
Female	1	Nurse	1	Senior	UK	0	ward	8	No	0		0	Yes	1	0	Asymptomatic	Not tested	4	4	8			1	Asian / Asian British	1	1					Not available	Agree Slightly	Agree Slightly	Agree Strongly	Agree Slightly	Agree Slightly	Agree Strongly	Agree Slightly	Agree Slightly	Agree Slightly	Neutral	Agree Slightly	Agree Slightly	Disagree Slightly	Neutral	Agree Slightly	Agree Slightly	Agree Slightly	Agree Slightly
Female	1	Nurse	1	Senior	UK	0	opd	9	Yes	1	General Practice / Primary Care	7	Yes	1	0	Asymptomatic	Not tested	4	4	12			2	Asian / Asian British	1	1	Very good	5	Very Good	5	Not available	Agree Strongly	Disagree Strongly	Agree Strongly	Agree Strongly	Agree Strongly	Agree Strongly	Agree Strongly	Agree Strongly	Agree Strongly	Agree Strongly	Disagree Strongly	Agree Strongly	Agree Slightly	Agree Slightly	Neutral	Neutral	Neutral	Agree Slightly
Female	1	Doctor	0		UK	0	opd	9	No	0		0	No	0	0	Asymptomatic	Not tested	4	4	7.5			1	White	0	0					Not available	Agree Strongly	Disagree Slightly	Agree Strongly	Agree Strongly	Agree Strongly	Neutral	Agree Slightly	Agree Strongly	Agree Slightly	Agree Strongly	Disagree Strongly	Agree Strongly	Neutral	Agree Slightly	Agree Strongly	Agree Slightly	Agree Strongly	Agree Strongly
Male	0	Non-clinical	3		UK	0	specialty	6	No	0		0	N/A	3	0	Asymptomatic	Not tested	7	7	13			3	White	0	0					Not available	Not Applicable	Not Applicable	Not Applicable	Not Applicable	Agree Slightly	Not Applicable	Agree Strongly	Not Applicable	Not Applicable	Agree Slightly	Not Applicable	Not Applicable	Not Applicable	Not Applicable	Agree Strongly	Agree Slightly	Agree Strongly	Not Applicable
Female	1	Nurse	1	Senior	Poland	1	ward	8	No	0		0	I don't know	2	0	Asymptomatic	Not tested	5	5	Not available	12	2	2								Not available	Neutral	Disagree slightly	Agree slightly	Neutral	Disagree slightly	Disagree slightly	Neutral	Disagree slightly	Neutral	Disagree slightly	Disagree slightly	Disagree slightly	Disagree slightly	Not applicable	Agree slightly	Disagree slightly	Neutral	Neutral
Female	1	Nurse	1	Senior	UK	0	specialty	6	Yes	1	Intensive Care	4	Yes	1	0	Asymptomatic	Not tested	3	3	13			3	Asian / Asian British	1	1	Neutral	3	Neutral	3	Not available	Neutral	Neutral	Disagree Slightly	Disagree Slightly	Agree Slightly	Disagree Slightly	Neutral	Agree Slightly	Neutral	Neutral	Disagree Slightly	Neutral	Agree Slightly	Neutral	Neutral	Neutral	Neutral	Agree Slightly
Female	1	AHP	2		UK	0	specialty	6	No	0		0	Don't Know	2	0	Asymptomatic	Not tested	4	4	10			2	White	0	0					Not available	Agree Slightly	Agree Slightly	Neutral	Agree Slightly	Agree Slightly	Not Applicable	Agree Slightly	Agree Strongly	Agree Strongly	Agree Slightly	Disagree Slightly	Agree Slightly	Disagree Slightly	Neutral	Agree Slightly	Agree Slightly	Agree Slightly	Agree Slightly
Female	1	AHP	2		UK	0	other	14	No	0		0	Yes	1	0	Asymptomatic	Not tested	5	5	8			1	White	0	0					Not available	Agree Strongly	Disagree Slightly	Agree Strongly	Agree Slightly	Agree Strongly	Agree Slightly	Agree Slightly	Neutral	Agree Strongly	Disagree Slightly	Neutral	Agree Strongly	Agree Slightly	Agree Strongly	Neutral	Neutral	Disagree Slightly	Neutral
Male	0	AHP	2	Speech and Language Therapist	UK	0	opd	9	Yes	1	Mental Health	7	No	0	0	Asymptomatic	Not tested	4	4	10			2	White	0	0	Poor	1	Very Good	5	Not available	Agree Strongly	Disagree Slightly	Neutral	Agree Strongly	Agree Strongly	Not Applicable	Not Applicable	Neutral	Not Applicable	Disagree Strongly	Not Applicable	Agree Strongly	Agree Strongly	Agree Strongly	Agree Strongly	Disagree Slightly	Agree Strongly	Agree Strongly
Female	1	Doctor	0		UK	0	specialty	6	Yes	1	Emergency Department	7	Yes	1	0	Asymptomatic	Not tested	1	1	10			2	White	0	0	Very good	5	Very Good	5	Not available	Agree Strongly	Disagree Slightly	Neutral	Agree Strongly	Agree Strongly	Agree Strongly	Agree Slightly	Neutral	Agree Strongly	Neutral	Neutral	Agree Strongly	Neutral	Neutral	Neutral	Agree Slightly	Agree Slightly	Agree Slightly
Male	0	Doctor	0	Senior	Other	3	surgery	1	No	0		0	Yes	1	0	Asymptomatic	Not tested	2	2	8			1	Asian / Asian British	1	0					Not available	Neutral	Agree Strongly	Disagree Slightly	Disagree Strongly	Agree Strongly	Disagree Strongly	Disagree Strongly	Disagree Strongly	Disagree Strongly	Disagree Strongly	Agree Strongly	Disagree Strongly	Disagree Strongly	Agree Strongly	Agree Slightly	Disagree Strongly	Disagree Slightly	Agree Strongly
Female	1	Doctor	0	Senior	UK	0	em	4	No	0		0	Don't Know	2	0	Asymptomatic	Not tested	4	4	8			1	White	0	0					Not available	Agree Strongly	Disagree Slightly	Agree Slightly	Agree Strongly	Agree Slightly	Agree Slightly	Agree Strongly	Agree Strongly	Agree Strongly	Agree Slightly	Agree Slightly	Agree Slightly	Neutral	Neutral	Agree Slightly	Agree Strongly	Agree Strongly	Agree Strongly
Female	1	Doctor	0	Senior	UK	0	Anaesthesia	3	No	0		0	Yes	1	0	Asymptomatic	Not tested	4	4	12			2								Not available	Neutral	Agree Slightly	Disagree Strongly	Disagree Strongly	Agree Slightly	Agree Slightly	Disagree Slightly	Agree Slightly	Agree Slightly	Disagree Slightly	Disagree Strongly	Agree Strongly	Disagree Slightly	Disagree Strongly	Agree Strongly	Disagree Strongly	Agree Slightly	Agree Strongly
Male	0	Doctor	0	Senior	UK	0	Anaesthesia	3	Yes	1	Intensive Care	4	Yes	1	1	Asymptomatic	Tested	4	4	12.5			3	White	0	0	Good	4	Good	4	Not available	Agree Strongly	Disagree Slightly	Agree Slightly	Agree Strongly	Agree Strongly	Agree Slightly	Agree Slightly	Agree Strongly	Agree Strongly	Agree Slightly	Disagree Strongly	Agree Strongly	Agree Slightly	Agree Strongly	Neutral	Agree Slightly	Agree Slightly	Agree Slightly
Male	0	Doctor	0	Senior	UK	0	em	4	No	0		0	Don't Know	2	0	Asymptomatic	Not tested	3	3	10			2	White	0	0					Not available	Agree Slightly	Disagree Slightly	Agree Slightly	Agree Strongly	Agree Slightly	Agree Strongly	Agree Strongly	Agree Strongly	Agree Strongly	Agree Slightly	Disagree Slightly	Agree Slightly	Agree Slightly	Agree Slightly	Agree Slightly	Agree Slightly	Agree Strongly	Agree Strongly
Non-binary	Non-binary	Doctor	0	Junior	UK	0	surgery	1	Yes	1	Emergency Department	5	Yes	1	0	Asymptomatic	Not tested	3	3	10			2	White	0	0	Very good	5	Very Good	5	Not available	Agree Slightly	Neutral	Disagree Slightly	Agree Slightly	Agree Slightly	Agree Slightly	Agree Slightly	Agree Slightly	Agree Slightly	Agree Slightly	Agree Slightly	Agree Slightly	Agree Slightly	Agree Slightly	Agree Slightly	Disagree Slightly	Agree Slightly	Agree Slightly
Female	1	Doctor	0	Junior	UK	0	gp	5	Yes	1	Emergency Department	5	Yes	1	0	Asymptomatic	Not tested	5	5	9			2	White	0	0	Good	4	Very Good	5	Not available	Agree Strongly	Disagree Strongly	Agree Strongly	Agree Strongly	Agree Strongly	Agree Strongly	Agree Strongly	Agree Strongly	Agree Slightly	Neutral	Disagree Slightly	Agree Slightly	Agree Slightly	Agree Slightly	Agree Strongly	Agree Strongly	Agree Strongly	Agree Strongly
Female	1	Doctor	0	Junior	UK	0	em	4	No	0		0	Yes	1	3	Symptomatic	Not tested	4	4	10			2	White	0	0					Not available	Agree Strongly	Disagree Slightly	Neutral	Agree Strongly	Agree Strongly	Agree Strongly	Agree Strongly	Agree Strongly	Agree Strongly	Agree Slightly	Disagree Strongly	Neutral	Neutral	Agree Strongly	Agree Slightly	Agree Slightly	Agree Strongly	Agree Strongly
Female	1	Non-clinical	3		UK	0	itu	2	No	0		0	N/A	3	0	Asymptomatic	Not tested	5	5	9			2	White	0	0					Not available	Not Applicable	Not Applicable	Not Applicable	Not Applicable	Not Applicable	Not Applicable	Not Applicable	Not Applicable	Not Applicable	Not Applicable	Not Applicable	Not Applicable	Not Applicable	Not Applicable	Not Applicable	Not Applicable	Not Applicable	Not Applicable
Female	1	Non-clinical	3		UK	0	non-clinical	12	No	0		0	No	0	0	Asymptomatic	Not tested	5	5	12			2	White	0	0					Not available	Agree Strongly	Disagree Strongly	Agree Strongly	Not Applicable	Agree Strongly	Agree Slightly	Agree Strongly	Agree Slightly	Agree Strongly	Not Applicable	Not Applicable	Agree Strongly	Not Applicable	Not Applicable	Agree Strongly	Agree Strongly	Neutral	Agree Strongly
Female	1	Non-clinical	3		UK	0	em	4	No	0		0	No	0	0	Asymptomatic	Not tested	Not available		Not available				White	0	0					Not available	Not Applicable	Not Applicable	Not Applicable	Not Applicable	Not Applicable	Not Applicable	Not Applicable	Not Applicable	Not Applicable	Not Applicable	Not Applicable	Not Applicable	Not Applicable	Not Applicable	Not Applicable	Not Applicable	Not Applicable	Not Applicable
Male	0	Nurse	1	Senior	UK	0	em	4	Yes	1	Emergency Department	5	Yes	1	3	Lost my sense of smell - not tested as was not a criteria for test	Not tested	5	5	12			2	White	0	0	No training received	0	No training received	0	Not available	Agree Strongly	Agree Strongly	Agree Strongly	Agree Strongly	Agree Slightly	Agree Strongly	Agree Strongly	Agree Strongly	Agree Strongly	Disagree Strongly	Disagree Slightly	Agree Strongly	Agree Strongly	Agree Slightly	Agree Strongly	Agree Strongly	Agree Slightly	Agree Strongly
Female	1	Nurse	1	Senior	UK	0	specialty	6	No	0		0	Don't Know	2	0	Asymptomatic	Not tested	4	4	7.5			1	White	0	0					Not available	Agree Slightly	Agree Slightly	Neutral	Agree Strongly	Agree Slightly	Agree Strongly	Agree Slightly	Neutral	Agree Slightly	Agree Slightly	Agree Slightly	Agree Slightly	Agree Slightly	Disagree Strongly	Agree Slightly	Agree Slightly	Agree Slightly	Agree Strongly
Male	0	Nurse	1	Senior	UK	0	medicine	0	Yes	1	Covid ward	1	Don't Know	2	0	Asymptomatic	Not tested	3	3	12			2	Asian / Asian British	1	1	Good	4	Neutral	3	Not available	Neutral	Agree Slightly	Disagree Slightly	Disagree Slightly	Disagree Slightly	Disagree Slightly	Disagree Strongly	Disagree Slightly	Neutral	Disagree Slightly	Agree Slightly	Agree Slightly	Disagree Slightly	Disagree Slightly	Neutral	Disagree Slightly	Disagree Slightly	Disagree Slightly
Female	1	Doctor	0		UK	0	specialty	6	Yes	1	Maternity	7	Don't Know	2	0	Asymptomatic	Not tested	5	5	10			2	White	0	0	Neutral	3	Neutral	3	Not available	Agree Slightly	Disagree Slightly	Disagree Strongly	Agree Strongly	Agree Strongly	Agree Slightly	Agree Strongly	Not Applicable	Agree Strongly	Not Applicable	Not Applicable	Not Applicable	Not Applicable	Neutral	Disagree Slightly	Disagree Slightly	Neutral	Agree Slightly
Female	1	Doctor	0		UK	0	specialty	6	Yes	1	Maternity	7	Don't Know	2	0	Asymptomatic	Not tested	5	5	10			2	White	0	0	Neutral	3	Neutral	3	Not available	Agree Slightly	Disagree Slightly	Disagree Strongly	Agree Strongly	Agree Strongly	Agree Slightly	Agree Strongly	Not Applicable	Agree Strongly	Not Applicable	Not Applicable	Not Applicable	Not Applicable	Neutral	Disagree Slightly	Disagree Slightly	Neutral	Agree Slightly
Female	1	Doctor	0		UK	0	specialty	6	Yes	1	Maternity	7	Don't Know	2	0	Asymptomatic	Not tested	4	4	12			2	Middle Eastern	0	0	Neutral	3	Good	4	Not available	Neutral	Neutral	Agree Slightly	Agree Strongly	Agree Strongly	Neutral	Agree Strongly	Agree Strongly	Agree Slightly	Agree Slightly	Neutral	Agree Slightly	Neutral	Agree Slightly	Neutral	Neutral	Neutral	Neutral
Female	1	Doctor	0		UK	0	specialty	6	Yes	1	Emergency Department	7	Don't Know	2	0	Asymptomatic	Not tested	4	4	9			2	White	0	0	Good	4	Neutral	3	Not available	Agree Slightly	Neutral	Agree Slightly	Agree Strongly	Agree Slightly	Agree Slightly	Agree Slightly	Agree Slightly	Disagree Slightly	Neutral	Disagree Slightly	Agree Strongly	Neutral	Disagree Slightly	Agree Slightly	Agree Slightly	Agree Strongly	Agree Slightly
Male	0	Doctor	0		UK	0	specialty	6	No	0		0	No	0	3	had COVID 1 Month ago	had COVID 1 Month ago	5	5	8			1	White	0	0					Not available	Agree Strongly	Agree Strongly	Agree Slightly	Agree Slightly	Agree Strongly	Agree Strongly	Agree Strongly	Agree Strongly	Agree Strongly	Agree Strongly	Agree Slightly	Agree Strongly	Agree Strongly	Agree Slightly	Agree Strongly	Agree Strongly	Agree Strongly	Agree Strongly
Male	0	Doctor	0	Junior	UK	0	medicine	0	No	0		0	Yes	1	0	Asymptomatic	Not tested	4	4	10			2	White	0	0	Very good	5			Not available	Agree Strongly	Disagree Strongly	Agree Strongly	Agree Strongly	Agree Strongly	Agree Strongly	Agree Strongly	Agree Strongly	Agree Strongly	Agree Strongly	Disagree Strongly	Agree Strongly	Agree Slightly	Agree Strongly	Agree Slightly	Agree Slightly	Agree Strongly	Agree Slightly
Female	1	Doctor	0	Junior	UK	0	medicine	0	No	0		0	Yes	1	0	Asymptomatic	Not tested	4	4	12			2	White	0	0	No training received	0	No training received	0	Not available	Neutral	Disagree Slightly	Agree Slightly	Agree Slightly	Agree Slightly	Agree Strongly	Agree Strongly	Agree Strongly	Agree Strongly	Agree Slightly	Neutral	Agree Slightly	Agree Slightly	Agree Slightly	Neutral	Disagree Slightly	Agree Slightly	Agree Slightly
Female	1	Non-clinical	3		UK	0	ward	8	Yes	1	Emergency Department	5	Yes	1	1	Asymptomatic	Tested	6	6	12			2	Black / African / Caribbean / Black British	2	1	Neutral	3	Neutral	3	Not available	Agree Slightly	Disagree Strongly	Neutral	Neutral	Neutral	Neutral	Neutral	Neutral	Neutral	Neutral	Neutral	Neutral	Neutral	Neutral	Neutral	Neutral	Neutral	Neutral
Female	1	Non-clinical	3		UK	0	ward	8	No	0		0	Yes	1	4	Symptomatic	Tested	3	3	10			2	Asian / Asian British	1	1					Not available	Agree Slightly	Agree Slightly	Agree Slightly	Agree Slightly	Agree Slightly	Agree Slightly	Disagree Slightly	Not Applicable	Agree Slightly	Agree Slightly	Agree Slightly	Agree Slightly	Agree Slightly	Agree Slightly	Agree Strongly	Agree Slightly	Agree Slightly	Agree Slightly
Female	1	Non-clinical	3		UK	0	itu	2	No	0	Emergency Department	0	Yes	1	0	Asymptomatic	Not tested	4	4	12			2	Mixed / Multiple ethnic groups	3	1	Very good	5	Very Good	5	Not available	Neutral	Neutral	Not Applicable	Agree Strongly	Agree Slightly	Agree Slightly	Agree Slightly	Not Applicable	Not Applicable	Not Applicable	Not Applicable	Agree Slightly	Agree Slightly	Neutral	Agree Strongly	Agree Strongly	Agree Strongly	Agree Slightly
Female	1	Non-clinical	3		UK	0	medicine	0	No	0		0	Don't Know	2	0	Asymptomatic	Not tested	4	4	12			2	Black / African / Caribbean / Black British	2	1					Not available	Agree Slightly	Agree Slightly	Agree Slightly	Disagree Slightly	Agree Strongly	Agree Strongly	Agree Strongly	Neutral	Agree Slightly	Disagree Strongly	Disagree Slightly	Agree Strongly	Disagree Strongly	Disagree Strongly	Disagree Slightly	Disagree Strongly	Agree Slightly	Neutral
Female	1	Non-clinical	3		UK	0	medicine	0	Yes	1	General Medicine	1	Yes	1	0	Asymptomatic	Not tested	2	2	24			4	Black / African / Caribbean / Black British	2	1	Good	4	Good	4	Not available	Agree Strongly	Disagree Strongly	Agree Strongly	Agree Strongly	Agree Strongly	Agree Strongly	Agree Strongly	Agree Strongly	Agree Strongly	Agree Strongly	Disagree Strongly	Agree Strongly	Agree Strongly	Agree Strongly	Agree Strongly	Agree Strongly	Agree Strongly	Agree Strongly
Female	1	Non-clinical	3		UK	0	non-clinical	12	No	0		0	N/A	3	0	Asymptomatic	Not tested							Mixed / Multiple ethnic groups	3	1					Not available	Not Applicable	Not Applicable	Not Applicable	Not Applicable	Not Applicable	Not Applicable	Not Applicable	Not Applicable	Not Applicable	Not Applicable	Not Applicable	Not Applicable	Not Applicable	Agree Slightly	Agree Strongly	Agree Slightly	Agree Strongly	Not Applicable
Female	1	Nurse	1	Senior	UK	0	em	4	No	0		0	Yes	1	1	Asymptomatic	Tested	5	5	12.5			3	Black / African / Caribbean / Black British	2	1					Not available	Agree Strongly	Agree Strongly	Agree Slightly	Agree Slightly	Agree Slightly	Agree Strongly	Agree Strongly	Agree Strongly	Agree Strongly	Agree Strongly	Disagree Strongly	Agree Strongly	Agree Slightly	Agree Strongly	Neutral	Agree Slightly	Agree Strongly	Agree Strongly
Female	1	Nurse	1	Senior	UK	0	em	4	Yes	1	Other wards	1	No	0	0	Asymptomatic	Not tested	3	3	12			2	Asian / Asian British	1	1	Neutral	3	Good	4	Not available	Agree Slightly	Disagree Slightly	Agree Strongly	Agree Strongly	Agree Strongly	Agree Strongly	Agree Slightly	Agree Strongly	Agree Strongly	Agree Slightly	Disagree Slightly	Agree Strongly	Agree Strongly	Agree Slightly	Neutral	Neutral	Agree Slightly	Agree Slightly
Female	1	Nurse	1	Senior	UK	0	medicine	0	No	0		0	Yes	1	0	Asymptomatic	Not tested	4	4	12			2	White	0	0					Not available	Agree Slightly	Disagree Slightly	Agree Slightly	Agree Strongly	Agree Strongly	Agree Slightly	Agree Slightly	Agree Slightly	Agree Strongly	Agree Strongly	Disagree Slightly	Agree Slightly	Agree Strongly	Agree Slightly	Agree Slightly	Agree Strongly	Agree Strongly	Agree Slightly
Female	1	Nurse	1	Senior	UK	0	medicine	0	No	0		0	Yes	1	3	Symptomatic	Not tested	4	4	11.5			2	Black / African / Caribbean / Black British	2	1					Not available	Agree Slightly	Neutral	Agree Slightly	Agree Strongly	Agree Strongly	Agree Strongly	Agree Strongly	Agree Slightly	Agree Slightly	Agree Strongly	Disagree Slightly	Agree Slightly	Agree Slightly	Agree Slightly	Agree Strongly	Agree Strongly	Agree Strongly	Agree Strongly
Female	1	Nurse	1	Senior	UK	0	em	4	No	0		0	Yes	1	0	Asymptomatic	Not tested	4	4	13			3	Asian / Asian British	1	1					Not available	Neutral	Neutral	Neutral	Agree Strongly	Neutral	Agree Strongly	Agree Strongly	Agree Strongly	Agree Slightly	Agree Slightly	Disagree Slightly	Agree Strongly	Neutral	Agree Slightly	Agree Slightly	Agree Strongly	Agree Strongly	Agree Slightly
Female	1	Nurse	1	Senior	UK	0	em	4	No	0		0	Don't Know	2	0	Asymptomatic	Not tested	4	4	12.5			3	White	0	0					Not available	Agree Strongly	Agree Slightly	Agree Slightly	Neutral	Agree Strongly	Agree Strongly	Disagree Slightly	Agree Strongly	Agree Strongly	Disagree Strongly	Neutral	Agree Strongly	Agree Strongly	Neutral	Neutral	Agree Slightly	Neutral	Neutral
Female	1	Nurse	1	Senior	UK	0	medicine	0	No	0		0	Yes	1	1	Asymptomatic	Tested	3	3					Filipino	1	1					Not available	Agree Slightly	Disagree Slightly	Agree Slightly	Agree Strongly	Agree Strongly	Agree Strongly	Neutral	Agree Slightly	Agree Slightly	Neutral	Neutral	Agree Slightly	Agree Slightly	Neutral	Agree Strongly	Agree Strongly	Agree Strongly	Agree Strongly
Female	1	Nurse	1	Senior	UK	0	em	4	No	0		0	Yes	1	0	Asymptomatic	Not tested	4	4	12			2	black american	2	1					Not available	Agree Strongly	Disagree Strongly	Agree Strongly	Agree Strongly	Agree Slightly	Agree Strongly	Agree Strongly	Agree Strongly	Agree Slightly	Agree Slightly	Agree Slightly	Agree Slightly	Agree Slightly	Disagree Slightly	Disagree Slightly	Disagree Slightly	Disagree Slightly	Disagree Slightly
Male	0	Nurse	1	Senior	UK	0	medicine	0	Yes	1	General Medicine	1	Yes	1	5	Symptomatic	Tested	4	4	12			2	Black / African / Caribbean / Black British	2	1	Neutral	3	Neutral	3	Not available	Agree Slightly	Not Applicable	Agree Strongly	Agree Strongly	Agree Strongly	Agree Strongly	Agree Slightly	Agree Strongly	Agree Slightly	Neutral	Disagree Slightly	Agree Slightly	Agree Slightly	Agree Slightly	Agree Strongly	Agree Slightly	Agree Strongly	Agree Strongly
Male	0	Nurse	1	Student Nurse	UK	0	ward	8	Yes	1	General Medicine	1	Yes	1	0	Asymptomatic	Not tested	3	3	12			2	Black / African / Caribbean / Black British	2	1	Good	4	Good	4	Not available	Agree Slightly	Disagree Slightly	Agree Strongly	Agree Strongly	Agree Strongly	Agree Strongly	Agree Strongly	Agree Strongly	Agree Strongly	Agree Strongly	Disagree Slightly	Agree Strongly	Agree Strongly	Agree Slightly	Agree Strongly	Agree Strongly	Agree Strongly	Agree Strongly
Female	1	Nurse	1	Student nurse - final year	UK	0	medicine	0	No	0		0	No	0	0	Asymptomatic	Not tested	3	3	13			3	Mixed / Multiple ethnic groups	3	1					Not available	Agree Strongly	Disagree Strongly	Agree Slightly	Agree Strongly	Agree Strongly	Agree Strongly	Agree Strongly	Agree Strongly	Agree Strongly	Agree Strongly	Neutral	Neutral	Agree Slightly	Agree Slightly	Agree Strongly	Agree Strongly	Agree Strongly	Agree Strongly
Female	1	Non-clinical	3		UK	0	em	4	No	0		0	N/A	3	0	Asymptomatic	Not tested	4	4	12			2	White	0	0					Not available	Agree Strongly	Not Applicable	Agree Strongly	Not Applicable	Agree Strongly	Agree Strongly	Agree Strongly	Agree Strongly	Agree Strongly	Agree Strongly	Agree Strongly	Agree Strongly	Agree Strongly	Agree Strongly	Agree Strongly	Agree Strongly	Agree Strongly	Agree Strongly
Female	1	Doctor	0		UK	0	opd	9	No	0		0	No	0	0	Asymptomatic	Not tested	4	4	8			1	White	0	0					Not available	Not Applicable	Disagree Strongly	Agree Slightly	Neutral	Agree Strongly	Not Applicable	Neutral	Not Applicable	Agree Slightly	Not Applicable	Disagree Slightly	Agree Slightly	Agree Slightly	Agree Slightly	Agree Slightly	Agree Strongly	Agree Strongly	Agree Strongly
Female	1	Doctor	0	Senior	UK	0	Anaesthesia	3	No	0		0	No	0	0	Asymptomatic	Not tested	4	4	10			2	White	0	0					Not available	Agree Strongly	Disagree Strongly	Agree Slightly	Agree Strongly	Agree Strongly	Agree Strongly	Agree Strongly	Agree Strongly	Agree Strongly	Agree Slightly	Disagree Slightly	Agree Strongly	Agree Strongly	Agree Strongly	Agree Slightly	Agree Strongly	Agree Strongly	Agree Strongly
Female	1	AHP	2		UK	0	em	4	No	0		0	Yes	1	0	Asymptomatic	Not tested	4	4	12.5			3	White	0	0					Not available	Agree Slightly	Neutral	Neutral	Agree Slightly	Agree Slightly	Agree Slightly	Agree Strongly	Agree Slightly	Agree Strongly	Agree Slightly	Disagree Slightly	Agree Slightly	Agree Slightly	Agree Slightly	Agree Slightly	Agree Slightly	Agree Slightly	Agree Slightly
Female	1	Nurse	1	Senior	Poland	1	ward	8	Yes	1	Paediatrics	7	No	0	0	Asymptomatic	Not tested	4	4	Not available	12	2	2				Neutral	3	Very good	5	Not available	Neutral	Agree strongly	Disagree strongly	Agree slightly	Disagree slightly	Agree slightly	Agree slightly	Agree slightly	Agree slightly	Disagree slightly	Agree strongly	Neutral	Neutral	Agree strongly	Agree slightly	Agree slightly	Agree slightly	Neutral
Female	1	Nurse	1	Senior	Poland	1	ward	8	Yes	1	Paediatrics	7	No	0	0	Asymptomatic	Not tested	4	4	Not available	12	2	2				Neutral	3	Very good	5	Not available	Neutral	Agree strongly	Disagree strongly	Agree slightly	Disagree slightly	Agree slightly	Agree slightly	Agree slightly	Agree slightly	Disagree slightly	Agree strongly	Neutral	Neutral	Agree strongly	Agree slightly	Agree slightly	Agree slightly	Neutral
Female	1	Nurse	1	Senior	Poland	1	gp	5	No	0		0	Yes	1	0	Asymptomatic	Not tested			Not available											Not available	Agree strongly	Agree slightly	Agree slightly	Disagree strongly	Disagree strongly	Agree slightly	Agree slightly	Agree strongly	Disagree slightly	Disagree strongly	Agree strongly	Disagree strongly	Agree slightly	Disagree slightly	Agree strongly	Agree strongly	Agree strongly	Agree strongly
Female	1	Nurse	1	Senior	Poland	1	gp	5	No	0		0	Yes	1	0	Asymptomatic	Not tested			Not available											Not available	Agree strongly	Agree slightly	Agree slightly	Disagree strongly	Disagree strongly	Agree slightly	Agree slightly	Agree strongly	Disagree slightly	Disagree strongly	Agree strongly	Disagree strongly	Agree slightly	Disagree slightly	Agree strongly	Agree strongly	Agree strongly	Agree strongly
Female	1	Nurse	1	Senior	Poland	1	specialty	6	Yes	1	Other psychiatry ward	7	I don't know	2	0	Asymptomatic	Not tested	3	3	Not available	24	4	4				No training received	0	Very Poor	1	Not available	Agree slightly	Agree strongly	Disagree slightly	Neutral	Neutral	Disagree slightly	Neutral	Disagree slightly	Agree slightly	Disagree slightly	Agree slightly	Neutral	Neutral	Neutral	Agree slightly	Neutral	Neutral	Agree slightly
Female	1	Nurse	1	Senior	Poland	1	specialty	6	No	0		0	No	0	0	Asymptomatic	Not tested			Not available											Not available	Agree slightly	Disagree slightly	Neutral	Agree slightly	Agree slightly	Neutral	Agree slightly	Agree strongly	Agree slightly	Agree slightly	Disagree slightly	Neutral	Agree slightly	Agree slightly	Agree strongly	Agree slightly	Agree slightly	Agree strongly
Female	1	Nurse	1	Senior	Poland	1	ward	8	No	0		0	No	0	0	Asymptomatic	Not tested	4	4	Not available	12	2	2	Polish	0	0					Not available	Disagree slightly	Agree slightly	Disagree slightly	Agree slightly	Disagree slightly	Disagree slightly	Agree slightly	Neutral	Disagree slightly	Disagree slightly	Agree slightly	Disagree slightly	Disagree slightly	Disagree strongly	Agree strongly	Disagree slightly	Agree strongly	Neutral
Female	1	Nurse	1	Senior	Poland	1	ward	8	No	0		0	No	0	1	Asymptomatic	Tested	5	5	Not available	24	4	4								Not available	Agree strongly	Disagree slightly	Agree slightly	Disagree slightly	Agree slightly	Agree slightly	Neutral	Agree slightly	Agree slightly	Agree slightly	Neutral	Agree slightly	Agree slightly	Neutral	Agree slightly	Disagree slightly	Disagree slightly	Neutral
Female	1	Nurse	1	Senior	Poland	1	medicine	0	No	0	General Medicine	0	No	0	0	Asymptomatic	Not tested	5	5	Not available	10	2	2	European	0	0	Very good	5	Very good	5	Not available	Agree strongly	Neutral	Disagree slightly	Disagree strongly	Agree strongly	Disagree strongly	Agree strongly	Agree strongly	Agree strongly	Agree strongly	Disagree strongly	Disagree slightly	Disagree strongly	Disagree strongly	Agree strongly	Agree slightly	Agree slightly	Agree slightly
Female	1	Nurse	1	Senior	Poland	1	ward	8	No	0		0	Yes	1	0	Asymptomatic	Not tested	5	5	Not available	12	2	2								Not available	Disagree slightly	Disagree slightly	Neutral	Disagree slightly	Disagree slightly	Agree slightly	Disagree slightly	Disagree slightly	Disagree slightly	Agree slightly	Agree strongly	Disagree slightly	Agree slightly	Disagree slightly	Agree slightly	Neutral	Agree slightly	Neutral
Female	1	Nurse	1	Senior	Poland	1	ward	8	No	0		0	No	0	1	Asymptomatic	Tested	2	2	Not available	12	2	2								Not available	Neutral	Neutral	Neutral	Neutral	Neutral	Agree strongly	Agree strongly	Neutral	Neutral	Neutral	Neutral	Neutral	Neutral	Neutral	Agree strongly	Agree slightly	Agree slightly	Agree slightly
Female	1	Nurse	1	Senior	Poland	1	ward	8	Yes	1	Internal medicine	1	Yes	1	1	Asymptomatic	Tested	4	4	Not available	24	4	4	Polish	0	0	Good	4	Neutral	3	Not available	Neutral	Neutral	Agree slightly	Agree slightly	Agree slightly	Disagree slightly	Disagree slightly	Agree slightly	Agree slightly	Not applicable	Agree slightly	Disagree slightly	Disagree slightly	Agree slightly	Disagree slightly	Disagree slightly	Disagree slightly	Disagree slightly
Female	1	Nurse	1	Senior	Poland	1	specialty	6	No	0		0	No	0	1	Asymptomatic	Tested	5	5	Not available	8	1	1								Not available	Agree slightly	Disagree slightly	Agree strongly	Agree slightly	Agree slightly	Agree slightly	Agree slightly	Agree slightly	Agree strongly	Agree strongly	Disagree slightly	Agree strongly	Neutral	Agree slightly	Agree strongly	Agree slightly	Agree slightly	Agree slightly
Female	1	Nurse	1	Senior	Poland	1	Anaesthesia	3	No	0		0	I don't know	2	0	Asymptomatic	Not tested	3	3	Not available	24	4	4	European	0	0					Not available	Neutral	Disagree slightly	Disagree slightly	Disagree slightly	Neutral	Disagree slightly	Disagree slightly	Disagree slightly	Agree slightly	Neutral	Agree slightly	Disagree strongly	Disagree strongly	Disagree slightly	Agree slightly	Disagree slightly	Neutral	Disagree strongly
Female	1	Nurse	1	Senior	Poland	1	gp	5	No	0		0	No	0	0	Asymptomatic	Not tested	3	3	Not available	12	2	2								Not available	Agree slightly	Not applicable	Neutral	Disagree slightly	Agree slightly	Agree slightly	Agree slightly	Agree slightly	Agree slightly	Disagree slightly	Agree slightly	Neutral	Agree slightly	Neutral	Agree strongly	Agree slightly	Agree slightly	Neutral
Female	1	Nurse	1	Senior	Poland	1	medicine	0	No	0		0	No	0	0	Asymptomatic	Not tested	3	3	Not available	12	2	2								Not available	Agree strongly	Disagree strongly	Agree slightly	Agree slightly	Agree strongly	Agree strongly	Agree strongly	Agree slightly	Agree slightly	Agree slightly	Disagree strongly	Agree slightly	Agree strongly	Agree slightly	Agree strongly	Agree strongly	Agree slightly	Agree strongly
Female	1	Nurse	1	Senior	Poland	1	theatre	11	No	0		0	I don't know	2	0	Asymptomatic	Not tested	5	5	Not available	8	1	1								Not available	Agree slightly	Disagree slightly	Neutral	Not applicable	Disagree slightly	Agree slightly	Disagree slightly	Agree slightly	Agree slightly	Agree slightly	Disagree slightly	Agree strongly	Disagree slightly	Agree slightly	Agree strongly	Neutral	Agree slightly	Agree slightly
Female	1	Nurse	1	Senior	Poland	1	theatre	11	No	0		0	No	0	0	Recovered	Recovered	5	5	Not available	8	1	1								Not available	Agree slightly	Disagree strongly	Neutral	Agree slightly	Agree slightly	Agree slightly	Not applicable	Agree slightly	Agree strongly	Agree slightly	Disagree slightly	Agree slightly	Neutral	Disagree slightly	Agree strongly	Agree slightly	Agree slightly	Agree slightly
Female	1	Nurse	1	Senior	Poland	1	em	4	No	0		0	Yes	1	0	Asymptomatic	Not tested	3	3	Not available	24	4	4	Polish	0	0					Not available	Agree slightly	Agree slightly	Disagree slightly	Disagree strongly	Agree slightly	Disagree slightly	Disagree strongly	Disagree slightly	Agree slightly	Disagree slightly	Agree slightly	Agree slightly	Disagree slightly	Neutral	Neutral	Neutral	Disagree slightly	Neutral
Female	1	Nurse	1	Senior	Poland	1	Anaesthesia	3	No	0		0	I don't know	2	0	Asymptomatic	Not tested	6	6	Not available	8	1	1								Not available	Agree slightly	Disagree slightly	Agree slightly	Agree slightly	Disagree slightly	Agree slightly	Agree slightly	Agree slightly	Agree slightly	Agree slightly	Agree slightly	Disagree slightly	Neutral	Disagree slightly	Agree slightly	Disagree slightly	Neutral	Agree slightly
Female	1	Nurse	1	Senior	Poland	1	gp	5	No	0		0	I don't know	2	0	Asymptomatic	Not tested	5	5	Not available	7.35	5	5	Polish	0	0					Not available	Not applicable	Agree strongly	Disagree slightly	Disagree strongly	Disagree slightly	Disagree slightly	Disagree strongly	Not applicable	Agree slightly	Disagree strongly	Disagree strongly	Not applicable	Disagree strongly	Disagree strongly	Agree strongly	Disagree slightly	Disagree slightly	Disagree strongly
Female	1	Nurse	1	Senior	Poland	1	specialty	6	No	0		0	No	0	0	Asymptomatic	Not tested	5	5	Not available	12	2	2	Polish	0	0					Not available	Agree strongly	Disagree strongly	Agree strongly	Agree strongly	Agree strongly	Agree slightly	Agree strongly	Agree strongly	Agree slightly	Agree slightly	Disagree strongly	Agree strongly	Agree strongly	Agree strongly	Agree strongly	Agree strongly	Agree strongly	Agree strongly
Female	1	Nurse	1	Senior	Poland	1	ward	8	No	0		0	Yes	1	1	Asymptomatic	Tested	4	4	Not available	12	2	2								Not available	Disagree slightly	Disagree slightly	Disagree strongly	Disagree strongly	Disagree strongly	Disagree strongly	Disagree strongly	Disagree strongly	Disagree strongly	Disagree slightly	Agree slightly	Disagree strongly	Disagree slightly	Not applicable	Disagree strongly	Disagree strongly	Disagree strongly	Disagree strongly
Female	1	Nurse	1	Senior	Poland	1	opd	9	No	0		0	I don't know	2	0	Asymptomatic	Not tested			Not available				Polish	0	0					Not available	Disagree slightly	Disagree slightly	Disagree slightly	Disagree slightly	Disagree slightly	Agree slightly	Disagree strongly	Neutral	Agree slightly	Disagree slightly	Agree slightly	Disagree strongly	Disagree strongly	Disagree slightly	Agree slightly	Disagree strongly	Agree slightly	Agree slightly
Female	1	Nurse	1	Senior	Poland	1	specialty	6	No	0		0	No	0	0	Asymptomatic	Not tested	1	1	Not available	12	2	2	Polish	0	0					Not available	Agree strongly	Agree slightly	Agree strongly	Agree strongly	Agree strongly	Agree strongly	Agree strongly	Agree slightly	Agree slightly	Agree slightly	Neutral	Agree slightly	Neutral	Agree strongly	Agree strongly	Agree slightly	Agree slightly	Agree slightly
Female	1	Nurse	1	Junior	Poland	1	surgery	1	No	0		0	No	0	3	Tested - awaiting results	Tested - awaiting results	1	1	Not available	20	4	4								Not available	Not applicable	Not applicable	Disagree strongly	Disagree slightly	Agree strongly	Agree slightly	Agree slightly	Agree strongly	Agree slightly	Agree slightly	Disagree slightly	Agree slightly	Neutral	Agree slightly	Agree strongly	Agree strongly	Agree slightly	Agree strongly
Female	1	Nurse	1	Senior	UK	0	specialty	6	Yes	1	Research	7	Yes	1	4	Symptomatic	Tested	4	4	9			2	Asian / Asian British	1	1	No training received	0	Very Poor	1	Not available	Agree Strongly	Disagree Strongly	Disagree Strongly	Disagree Strongly	Disagree Slightly	Agree Strongly	Disagree Slightly	Disagree Slightly	Disagree Slightly	Disagree Slightly	Agree Strongly	Disagree Slightly	Agree Slightly	Disagree Strongly	Agree Slightly	Agree Strongly	Disagree Slightly	Agree Strongly
Female	1	Nurse	1	Senior	UK	0	opd	9	Yes	1	Different research speciality	7	Yes	1	5	Symptomatic	Tested	2	2	8			1	White	0	0	Neutral	3	Neutral	3	Not available	Agree Slightly	Disagree Slightly	Agree Slightly	Agree Slightly	Agree Slightly	Agree Slightly	Agree Slightly	Agree Slightly	Agree Strongly	Agree Strongly	Disagree Slightly	Agree Strongly	Agree Slightly	Agree Slightly	Agree Slightly	Neutral	Neutral	Agree Slightly
Female	1	Nurse	1	Senior	UK	0	specialty	6	No	0		0	No	0	0	Asymptomatic	Not tested	4	4	9			2	White	0	0					Not available	Agree Strongly	Disagree Strongly	Agree Strongly	Agree Strongly	Agree Strongly	Agree Strongly	Agree Strongly	Agree Strongly	Agree Strongly	Agree Strongly	Disagree Slightly	Agree Strongly	Agree Slightly	Agree Slightly	Agree Slightly	Agree Slightly	Agree Strongly	Agree Strongly
Female	1	Nurse	1	Senior	UK	0	specialty	6	Yes	1	General Medicine	1	Yes	1	0	Asymptomatic	Not tested	4	4	14			3	White	0	0	No training received	0	Neutral	3	Not available	Agree Strongly	Disagree Slightly	Agree Strongly	Agree Slightly	Agree Slightly	Disagree Slightly	Neutral	Agree Slightly	Agree Strongly	Neutral	Disagree Slightly	Neutral	Neutral	Agree Strongly	Neutral	Neutral	Neutral	Agree Strongly
Female	1	Nurse	1	Senior	UK	0	research	7	No	0		0	Yes	1	0	Asymptomatic	Not tested	5	5	10			2	White	0	0					Not available	Agree Strongly	Disagree Slightly	Agree Strongly	Agree Strongly	Agree Strongly	Agree Strongly	Agree Strongly	Agree Slightly	Agree Strongly	Agree Strongly	Disagree Slightly	Agree Strongly	Agree Strongly	Agree Slightly	Agree Strongly	Agree Strongly	Agree Strongly	Agree Strongly
Female	1	Nurse	1	Senior	UK	0	research	7	Yes	1	Research department of the nearest Acute Trust.	7	No	0	0	Asymptomatic	Not tested	2	2	8			1	White	0	0	No training received	0	Poor	1	Not available	Neutral	Neutral	Not Applicable	Not Applicable	Disagree Slightly	Not Applicable	Neutral	Neutral	Agree Slightly	Disagree Strongly	Agree Strongly	Not Applicable	Not Applicable	Disagree Slightly	Neutral	Disagree Strongly	Disagree Slightly	Neutral
Female	1	Midwife	1	Senior	UK	0	specialty	6	Yes	1	Maternity	7	No	0	0	Asymptomatic	Not tested	2	2	5			5	White	0	0	Neutral	3	Good	4	Not available	Agree Strongly	Disagree Slightly	Agree Slightly	Agree Strongly	Agree Strongly	Agree Strongly	Agree Strongly	Not Applicable	Agree Slightly	Neutral	Disagree Slightly	Neutral	Not Applicable	Neutral	Agree Slightly	Agree Slightly	Agree Slightly	Agree Slightly
Male	0	Doctor	0	Junior	Poland	1	specialty	6	Yes	1	Infectious Diseases	7	No	0	1	Asymptomatic	Tested	4	4	Not available	8	1	1				No training received	0	Very good	5	Not available	Agree strongly	Disagree strongly	Agree strongly	Agree slightly	Agree strongly	Agree slightly	Agree slightly	Agree strongly	Agree strongly	Agree strongly	Disagree slightly	Agree strongly	Agree strongly	Agree strongly	Agree slightly	Agree slightly	Agree slightly	Agree slightly
Male	0	Doctor	0	Junior	UK	0	em	4	No	0		0	Yes	1	0	Asymptomatic	Not tested	5	5	9			2	Asian / Asian British	1	1					Not available	Agree Strongly	Disagree Strongly	Agree Strongly	Agree Strongly	Agree Strongly	Agree Strongly	Agree Strongly	Agree Strongly	Agree Strongly	Agree Strongly	Agree Slightly	Agree Strongly	Agree Strongly	Agree Strongly	Agree Strongly	Agree Strongly	Agree Strongly	Agree Strongly
Female	1	Doctor	0	Junior	UK	0	em	4	No	0		0	Yes	1	0	Asymptomatic	Not tested	4	4	10			2	Black / African / Caribbean / Black British	2	1					Not available	Agree Strongly	Disagree Slightly	Agree Slightly	Agree Slightly	Agree Slightly	Agree Strongly	Agree Strongly	Agree Strongly	Agree Strongly	Agree Slightly	Disagree Slightly	Agree Slightly	Agree Strongly	Agree Slightly	Neutral	Agree Slightly	Agree Slightly	Agree Strongly
Female	1	Nurse	1	Senior	Poland	1	opd	9	No	0		0	Yes	1	0	Asymptomatic	Not tested	3	3	Not available	12	2	2								Not available	Disagree slightly	Agree slightly	Agree slightly	Agree slightly	Agree slightly	Disagree slightly	Agree slightly	Agree slightly	Agree strongly	Agree slightly	Disagree slightly	Agree strongly	Agree slightly	Agree slightly	Agree strongly	Agree slightly	Agree slightly	Agree slightly
Female	1	Nurse	1	Senior	Poland	1	specialty	6	No	0		0	Yes	1	1	Asymptomatic	Tested	3	3	Not available	12	2	2								Not available	Agree slightly	Disagree slightly	Disagree slightly	Agree slightly	Agree slightly	Disagree strongly	Agree strongly	Not applicable	Agree strongly	Agree strongly	Not applicable	Agree slightly	Not applicable	Neutral	Agree slightly	Agree slightly	Agree slightly	Agree slightly
Female	1	Nurse	1	Senior	Poland	1	gp	5	No	0		0	No	0	0	Asymptomatic	Not tested	4	4	Not available	12	2	2	White	0	0					Not available	Agree strongly	Not applicable	Agree strongly	Agree strongly	Agree strongly	Agree strongly	Agree strongly	Agree strongly	Agree strongly	Agree strongly	Disagree strongly	Agree strongly	Agree slightly	Agree strongly	Agree strongly	Agree strongly	Agree strongly	Agree strongly
Female	1	Nurse	1	Senior	Poland	1	gp	5	No	0	General Practice / Primary Care	0	No	0	0	Asymptomatic	Not tested			Not available	10	2	2								Not available	Disagree strongly	Disagree strongly	Not applicable	Agree slightly	Agree slightly	Disagree slightly	Disagree slightly	Agree strongly	Disagree strongly	Disagree strongly	Disagree strongly	Disagree slightly	Disagree slightly	Disagree strongly	Agree strongly	Disagree strongly	Disagree strongly	Disagree strongly
Prefer not to say	2	Nurse	1	Senior	Poland	1	gp	5	No	0		0	I don't know	2	0	Asymptomatic	Not tested	3	3	Not available	12	2	2								Not available	Agree slightly	Agree slightly	Agree slightly	Agree strongly	Agree strongly	Agree strongly	Agree slightly	Agree slightly	Agree strongly	Agree slightly	Agree slightly	Agree slightly	Agree slightly	Agree slightly	Agree strongly	Agree strongly	Agree slightly	Agree slightly
Prefer not to say	2	Nurse	1	Senior	Poland	1	gp	5	No	0		0	I don't know	2	0	Asymptomatic	Not tested	3	3	Not available	12	2	2								Not available	Agree slightly	Agree slightly	Agree slightly	Agree strongly	Agree strongly	Agree strongly	Agree slightly	Agree slightly	Agree strongly	Agree slightly	Agree slightly	Agree slightly	Agree slightly	Agree slightly	Agree strongly	Agree strongly	Agree slightly	Agree slightly
Female	1	Nurse	1	Senior	Poland	1	specialty	6	No	0		0	No	0	1	Asymptomatic	Tested	5	5	Not available	12	2	2								Not available	Disagree slightly	Agree slightly	Agree slightly	Agree slightly	Agree slightly	Agree slightly	Not applicable	Not applicable	Agree slightly	Agree slightly	Not applicable	Not applicable	Agree slightly	Not applicable	Agree slightly	Agree slightly	Agree slightly	Agree slightly
Male	0	Nurse	1	Senior	UK	0	itu	2	Yes	1	Overflow ITU	4	Yes	1	0	Asymptomatic	Not tested	3	3	12			2	Asian / Asian British	1	1	Poor	1	Poor	1	Not available	Neutral	Disagree Slightly	Neutral	Neutral	Agree Strongly	Agree Strongly	Agree Strongly	Agree Slightly	Agree Strongly	Agree Slightly	Disagree Slightly	Agree Strongly	Agree Strongly	Disagree Strongly	Agree Strongly	Agree Strongly	Agree Strongly	Agree Strongly
Female	1	Nurse	1	Senior	UK	0	em	4	No	0		0	Yes	1	0	Asymptomatic	Not tested	5	5	12.5			3	Mixed / Multiple ethnic groups	3	1					Not available	Agree Slightly	Disagree Strongly	Agree Strongly	Agree Strongly	Agree Strongly	Agree Strongly	Agree Strongly	Agree Strongly	Agree Strongly	Agree Strongly	Disagree Strongly	Agree Strongly	Agree Slightly	Agree Strongly	Agree Strongly	Neutral	Agree Strongly	Agree Strongly
Female	1	Nurse	1	Senior	UK	0	medicine	0	Yes	1	COVID-19 staff screening, COVID-19 trust research team	7	No	0	1	Asymptomatic	Tested	5	5	7.5			1	White	0	0	Neutral	3	Neutral	3	Not available	Agree Slightly	Disagree Slightly	Agree Slightly	Agree Slightly	Agree Strongly	Agree Strongly	Agree Strongly	Agree Strongly	Agree Slightly	Agree Slightly	Disagree Slightly	Agree Slightly	Agree Slightly	Agree Slightly	Agree Slightly	Agree Strongly	Agree Strongly	Agree Strongly
Female	1	Nurse	1	Senior	UK	0	specialty	6	No	0		0	No	0	0	Asymptomatic	Not tested	4	4	9			2	White	0	0	Very Poor	1			Not available	Agree Strongly	Neutral	Agree Slightly	Agree Strongly	Agree Strongly	Agree Strongly	Agree Strongly	Neutral	Agree Slightly	Agree Strongly	Disagree Slightly	Agree Slightly	Agree Slightly	Agree Slightly	Agree Strongly	Agree Strongly	Agree Strongly	Agree Strongly
Female	1	Nurse	1	Senior	UK	0	research	7	Yes	1	Clerical	7	N/A	3	1	Asymptomatic	Tested	5	5	7.5			1	White	0	0	No training received	0	Good	4	Not available	Not Applicable	Not Applicable	Not Applicable	Not Applicable	Not Applicable	Not Applicable	Not Applicable	Not Applicable	Not Applicable	Agree Strongly	Not Applicable	Not Applicable	Not Applicable	Not Applicable	Agree Slightly	Neutral	Neutral	Not Applicable
Female	1	Nurse	1	Senior	UK	0	specialty	6	Yes	1	Covid Incident Control Room	7	No	0	0	Asymptomatic	Not tested	4	4	7.5			1	White	0	0	Neutral	3	Good	4	Not available	Not Applicable	Not Applicable	Not Applicable	Not Applicable	Not Applicable	Not Applicable	Not Applicable	Not Applicable	Not Applicable	Not Applicable	Not Applicable	Not Applicable	Not Applicable	Not Applicable	Not Applicable	Not Applicable	Not Applicable	Not Applicable
Female	1	Nurse	1	Senior	UK	0	specialty	6	No	0		0	No	0	0	Asymptomatic	Not tested	5	5	10			2	White	0	0					Not available	Agree Strongly	Disagree Slightly	Agree Strongly	Agree Strongly	Agree Strongly	Agree Strongly	Agree Strongly	Agree Strongly	Agree Strongly	Agree Strongly	Disagree Slightly	Agree Strongly	Agree Slightly	Agree Slightly	Agree Slightly	Agree Strongly	Agree Strongly	Agree Strongly
Female	1	Nurse	1	Senior	UK	0	specialty	6	No	0		0	No	0	0	Asymptomatic	Not tested	4	4	6			1	White	0	0					Not available	Agree Strongly	Disagree Strongly	Agree Strongly	Agree Strongly	Agree Strongly	Agree Strongly	Agree Strongly	Agree Strongly	Agree Strongly	Agree Strongly	Disagree Strongly	Agree Strongly	Agree Slightly	Agree Strongly	Agree Strongly	Agree Strongly	Agree Strongly	Agree Strongly
Female	1	Nurse	1	Senior	UK	0	specialty	6	Yes	1	Patient screening	7	No	0	0	Asymptomatic	Not tested	5	5					White	0	0	Neutral	3	Good	4	Not available	Agree Strongly	Disagree Strongly	Agree Strongly	Agree Strongly	Disagree Strongly	Agree Strongly	Agree Strongly	Agree Strongly	Agree Strongly	Agree Slightly	Disagree Slightly	Agree Strongly	Agree Strongly	Agree Strongly	Agree Strongly	Agree Slightly	Agree Slightly	Agree Slightly
Female	1	Nurse	1	Senior	UK	0	specialty	6	No	0	no redeployment but always warned that it could happen	0	No	0	0	Asymptomatic	Not tested	5	5	7.5			1	White	0	0	Neutral	3	No training received	0	Not available	Neutral	Disagree Strongly	Agree Strongly	Agree Strongly	Agree Slightly	Agree Slightly	Agree Strongly	Agree Strongly	Agree Strongly	Neutral	Disagree Strongly	Agree Strongly	Agree Strongly	Neutral	Agree Strongly	Agree Slightly	Agree Slightly	Agree Slightly
Female	1	Nurse	1	Senior	UK	0	surgery	1	Yes	1	Respiratory	7	Yes	1	0	Asymptomatic	Not tested	5	5	7.5			1	White	0	0	Neutral	3	Very Poor	1	Not available	Disagree Slightly	Disagree Slightly	Neutral	Agree Slightly	Neutral	Disagree Slightly	Neutral	Neutral	Neutral	Neutral	Neutral	Agree Slightly	Agree Slightly	Disagree Slightly	Agree Slightly	Neutral	Neutral	Neutral
Female	1	Nurse	1	Senior	UK	0	specialty	6	No	0		0	Don't Know	2	0	Asymptomatic	Not tested							White	0	0					Not available	Agree Strongly	Agree Strongly	Agree Strongly	Agree Strongly	Agree Strongly	Agree Strongly	Agree Strongly	Agree Strongly	Agree Slightly	Agree Strongly	Disagree Strongly	Agree Strongly	Agree Strongly	Agree Slightly	Agree Strongly	Agree Strongly	Agree Strongly	Agree Strongly
Female	1	Non-clinical	3		UK	0	em	4	No	0		0	Don't Know	2	5	Previous tested positive	Previous tested positive	4	4	12			2	Black / African / Caribbean / Black British	2	1					Not available	Not Applicable	Not Applicable	Not Applicable	Not Applicable	Not Applicable	Not Applicable	Not Applicable	Not Applicable	Not Applicable	Not Applicable	Not Applicable	Not Applicable	Not Applicable	Not Applicable	Not Applicable	Not Applicable	Not Applicable	Not Applicable
Female	1	AHP	2		UK	0	specialty	6	Yes	1	General Medicine	1	No	0	0	Asymptomatic	Not tested	5	5	8			1	White	0	0	Neutral	3	Very Good	5	Not available	Agree Slightly	Not Applicable	Agree Slightly	Not Applicable	Agree Strongly	Agree Strongly	Agree Strongly	Not Applicable	Agree Strongly	Agree Slightly	Not Applicable	Not Applicable	Agree Slightly	Agree Slightly	Neutral	Agree Strongly	Agree Strongly	Agree Strongly
Female	1	Non-clinical	3		UK	0	specialty	6	Yes	1	Covid	1	No	0	0	Asymptomatic	Not tested	5	5	8.5			2	White	0	0	No training received	0	Very Good	5	Not available	Neutral	Disagree Slightly	Agree Slightly	Agree Strongly	Agree Strongly	Agree Strongly	Neutral	Neutral	Neutral	Agree Strongly	Disagree Strongly	Neutral	Neutral	Neutral	Agree Strongly	Agree Slightly	Agree Slightly	Agree Slightly
Male	0	Doctor	0	Junior	UK	0	research	7	Yes	1	General Medicine	1	Yes	1	1	Asymptomatic	Tested	3	3	12			2	White	0	0	Very good	5	Very Good	5	Not available	Agree Slightly	Agree Strongly	Agree Strongly	Agree Strongly	Agree Strongly	Agree Strongly	Agree Strongly	Agree Strongly	Agree Strongly	Agree Strongly	Disagree Strongly	Agree Strongly	Agree Strongly	Agree Strongly	Agree Slightly	Agree Strongly	Agree Strongly	Agree Strongly
Male	0	Doctor	0	Junior	UK	0	medicine	0	Yes	1	General Medicine	1	Yes	1	0	Asymptomatic	Not tested	4	4	12			2	White	0	0	Good	4	Very Good	5	Not available	Agree Strongly	Disagree Strongly	Agree Strongly	Agree Strongly	Agree Strongly	Agree Strongly	Agree Strongly	Agree Strongly	Agree Strongly	Agree Slightly	Disagree Slightly	Agree Slightly	Agree Strongly	Agree Strongly	Agree Strongly	Agree Slightly	Agree Strongly	Agree Strongly
Female	1	Non-clinical	3		UK	0	em	4	Yes	1	Emergency Department	5	Yes	1	0	Asymptomatic	Not tested	4	4	12			2	Black / African / Caribbean / Black British	2	1	No training received	0	No training received	0	Not available	Not Applicable	Agree Strongly	Agree Strongly	Agree Strongly	Agree Strongly	Agree Strongly	Agree Strongly	Agree Strongly	Agree Strongly	Agree Strongly	Agree Strongly	Agree Strongly	Agree Strongly	Not Applicable	Agree Strongly	Agree Strongly	Agree Strongly	Agree Strongly
Female	1	Non-clinical	3		UK	0	medicine	0	No	0		0	No	0	0	Asymptomatic	Not tested	5	5	12			2	Black / African / Caribbean / Black British	2	1					Not available	Neutral	Agree Slightly	Neutral	Neutral	Neutral	Agree Slightly	Neutral	Neutral	Neutral	Disagree Strongly	Disagree Strongly	Not Applicable	Neutral	Neutral	Neutral	Neutral	Neutral	Neutral
Female	1	Nurse	1	Senior	Poland	1	ward	8	No	0		0	No	0	0	Asymptomatic	Not tested	4	4	Not available	12	2	2								Not available	Agree slightly	Agree slightly	Disagree slightly	Disagree slightly	Disagree slightly	Disagree strongly	Disagree strongly	Disagree strongly	Agree slightly	Agree strongly	Agree strongly	Disagree slightly	Disagree slightly	Disagree strongly	Disagree slightly	Disagree strongly	Disagree strongly	Disagree strongly
Female	1	Nurse	1	Senior	Poland	1	specialty	6	No	0		0	No	0	1	Asymptomatic	Tested	3	3	Not available	12	2	2								Not available	Agree slightly	Disagree slightly	Agree slightly	Agree slightly	Agree strongly	Disagree slightly	Neutral	Agree slightly	Agree slightly	Agree slightly	Disagree slightly	Neutral	Neutral	Neutral	Agree strongly	Disagree slightly	Disagree slightly	Neutral
Female	1	Nurse	1	Senior	Poland	1	medicine	0	No	0		0	No	0	1	Asymptomatic	Tested	5	5	Not available	12	2	2	Polish	0	0					Not available	Disagree strongly	Disagree slightly	Neutral	Disagree strongly	Agree slightly	Agree strongly	Disagree strongly	Agree slightly	Agree slightly	Agree strongly	Disagree slightly	Neutral	Agree slightly	Agree slightly	Agree slightly	Neutral	Neutral	Neutral
Female	1	Nurse	1	Senior	Poland	1	ward	8	No	0		0	No	0	0	Asymptomatic	Not tested	4	4	Not available	15	3	3								Not available	Disagree slightly	Disagree slightly	Disagree slightly	Disagree slightly	Disagree slightly	Disagree slightly	Neutral	Neutral	Disagree slightly	Disagree slightly	Agree slightly	Disagree slightly	Disagree slightly	Agree slightly	Agree slightly	Disagree slightly	Neutral	Neutral
Female	1	Nurse	1	Senior	Poland	1	opd	9	No	0		0	No	0	0	Asymptomatic	Not tested	5	5	Not available	7	1	1	Polish	0	0					Not available	Agree slightly	Disagree strongly	Agree strongly	Agree strongly	Agree strongly	Agree slightly	Agree slightly	Agree slightly	Agree slightly	Agree strongly	Disagree slightly	Agree slightly	Agree slightly	Agree slightly	Agree strongly	Agree strongly	Agree strongly	Agree slightly
Female	1	Nurse	1	Senior	UK	0	specialty	6	No	0		0	No	0	1	Asymptomatic	Tested	5	5	Not available				White	0	0					Not available	Agree Strongly	Disagree Strongly	Agree Strongly	Agree Strongly	Agree Strongly	Agree Strongly	Agree Slightly	Agree Strongly	Agree Strongly	Agree Strongly	Disagree Strongly	Agree Strongly	Agree Strongly	Agree Slightly	Agree Strongly	Agree Strongly	Agree Strongly	Agree Strongly
Female	1	Nurse	1	Senior	UK	0	medicine	0	No	0		0	Yes	1	1	Asymptomatic	Tested	5	5	12			2	Black / African / Caribbean / Black British	2	1					Not available	Disagree Slightly	Agree Slightly	Agree Strongly	Neutral	Agree Slightly	Agree Slightly	Neutral	Agree Strongly	Agree Strongly	Disagree Strongly	Disagree Slightly	Agree Slightly	Agree Slightly	Disagree Strongly	Neutral	Neutral	Neutral	Neutral
Female	1	Nurse	1	Senior	UK	0	em	4	Yes	1	General Medicine	1	No	0	0	Asymptomatic	Not tested	4	4	11.5			2	Asian / Asian British	1	1	Very good	5	Very Good	5	Not available	Agree Strongly	Disagree Strongly	Agree Strongly	Agree Strongly	Agree Strongly	Agree Strongly	Agree Strongly	Agree Strongly	Agree Strongly	Agree Strongly	Disagree Strongly	Agree Strongly	Agree Strongly	Agree Slightly	Agree Slightly	Agree Strongly	Agree Strongly	Agree Strongly
Female	1	Nurse	1	Senior	UK	0	medicine	0	No	0		0	Yes	1	3	Symptomatic	Not tested	4	4	12.5			3	Black / African / Caribbean / Black British	2	1					Not available	Disagree Slightly	Agree Slightly	Disagree Slightly	Disagree Slightly	Disagree Slightly	Disagree Slightly	Disagree Slightly	Agree Slightly	Disagree Slightly	Disagree Slightly	Agree Slightly	Agree Slightly	Neutral	Disagree Strongly	Agree Strongly	Agree Slightly	Agree Slightly	Agree Slightly
Female	1	Nurse	1	Senior	UK	0	ward	8	No	0		0	Don't Know	2	0	Asymptomatic	Not tested	4	4	12			2	Black / African / Caribbean / Black British	2	1					Not available	Disagree Slightly	Neutral	Agree Slightly	Agree Slightly	Agree Strongly	Agree Slightly	Agree Slightly	Neutral	Agree Strongly	Agree Strongly	Neutral	Agree Strongly	Agree Strongly	Agree Slightly	Agree Strongly	Agree Strongly	Agree Strongly	Agree Strongly
Female	1	Nurse	1	Student Nurse	UK	0	itu	2	Yes	1	Respiratory	7	Yes	1	0	I have no idea	I have no idea	4	4	11.5			2	Black / African / Caribbean / Black British	2	1	Neutral	3			Not available	Agree Strongly	Disagree Strongly	Not Applicable	Agree Strongly	Agree Strongly	Agree Strongly	Agree Strongly	Not Applicable	Agree Slightly	Agree Strongly	Disagree Strongly	Neutral	Neutral	Agree Slightly	Agree Strongly	Agree Strongly	Agree Strongly	Agree Strongly
Male	0	Non-clinical	3	Ward Admin	UK	0	ward	8	No	0		0	Yes	1	0	Not tested	Not tested	4	4	12			2	Asian / Asian British	1	1					Not available	Neutral	Agree Slightly	Agree Slightly	Neutral	Agree Strongly	Neutral	Disagree Slightly	Not Applicable	Agree Slightly	Disagree Strongly	Not Applicable	Not Applicable	Agree Slightly	Agree Strongly	Agree Strongly	Agree Strongly	Agree Slightly	Agree Slightly
Female	1	Nurse	1	Senior	Poland	1	gp	5	No	0		0	I don't know	2	3	Symptomatic	Not tested	5	5	Not available	9	2	2	White	0	0	No training received	0	No support received	0	Not available	Not applicable	Agree strongly	Agree strongly	Disagree slightly	Disagree slightly	Not applicable	Neutral	Not applicable	Agree slightly	Disagree slightly	Agree strongly	Agree slightly	Not applicable	Neutral	Agree slightly	Neutral	Agree slightly	Not applicable
Female	1	Nurse	1	Senior	Poland	1	ward	8	No	0		0	No	0	0	Asymptomatic	Not tested			Not available											Not available	Agree slightly	Disagree strongly	Agree slightly	Agree slightly	Agree strongly	Agree slightly	Agree slightly	Agree slightly	Agree strongly	Agree slightly	Disagree strongly	Agree strongly	Agree slightly	Agree slightly	Agree slightly	Agree strongly	Agree strongly	Agree strongly
Female	1	Nurse	1	Senior	UK	0	itu	2	No	0		0	Yes	1	0	Asymptomatic	Not tested	4	4	13			3	White	0	0					Not available	Agree Slightly	Disagree Slightly	Agree Strongly	Disagree Slightly	Agree Slightly	Agree Slightly	Agree Strongly	Agree Strongly	Agree Slightly	Agree Slightly	Disagree Slightly	Agree Slightly	Agree Strongly	Agree Slightly	Agree Slightly	Agree Slightly	Agree Slightly	Agree Strongly
Female	1	Nurse	1	Senior	UK	0	em	4	No	0		0	Don't Know	2	0	Asymptomatic	Not tested	4	4	12.5			3	White	0	0					Not available	Agree Strongly	Disagree Strongly	Agree Strongly	Agree Strongly	Agree Strongly	Agree Strongly	Agree Strongly	Agree Strongly	Agree Strongly	Agree Slightly	Disagree Slightly	Agree Strongly	Agree Slightly	Agree Slightly	Agree Strongly	Agree Strongly	Agree Strongly	Agree Strongly
Male	0	Doctor	0	Senior	Poland	1	specialty	6	No	0		0	No	0	0	Asymptomatic	Not tested	5	5	Not available	8	1	1	Caucasian	0	0					Not available	Not applicable	Not applicable	Agree strongly	Agree strongly	Agree strongly	Agree strongly	Agree strongly	Agree strongly	Agree strongly	Agree strongly	Disagree strongly	Agree strongly	Agree strongly	Agree strongly	Agree strongly	Agree strongly	Agree strongly	Agree strongly
Female	1	AHP	2	Speech and Language Therapist	UK	0	opd	9	Yes	1	Mask fit testing	7	No	0	0	Asymptomatic	Not tested	4	4	7.5			1	White	0	0	Good	4	Good	4	Not available	Not Applicable	Not Applicable	Not Applicable	Agree Slightly	Agree Slightly	Not Applicable	Agree Slightly	Not Applicable	Agree Slightly	Agree Strongly	Disagree Slightly	Agree Slightly	Agree Slightly	Neutral	Agree Strongly	Agree Slightly	Agree Slightly	Agree Strongly
Female	1	AHP	2		UK	0	specialty	6	Yes	1	Maternity	7	No	0	0	Asymptomatic	Not tested	1	1	7			1	Mauritian	1	1	Good	4	Good	4	Not available	Agree Strongly	Disagree Strongly	Agree Strongly	Agree Strongly	Agree Strongly	Agree Strongly	Agree Strongly	Not Applicable	Agree Slightly	Agree Slightly	Disagree Strongly	Agree Strongly	Not Applicable	Agree Strongly	Agree Strongly	Agree Strongly	Agree Strongly	Agree Strongly
Female	1	Doctor	0		UK	0	specialty	6	Yes	1	Maternity	7	Don't Know	2	0	Asymptomatic	Not tested	2	2	9			2	Asian / Asian British	1	1	Good	4	Neutral	3	Not available	Not Applicable	Disagree Strongly	Agree Strongly	Neutral	Agree Strongly	Not Applicable	Disagree Slightly	Agree Slightly	Disagree Strongly	Disagree Strongly	Disagree Strongly	Disagree Strongly	Agree Strongly	Agree Slightly	Neutral	Neutral	Neutral	Agree Slightly
Male	0	Doctor	0	Senior	Other	3	surgery	1	No	0		0	Yes	1	0	Asymptomatic	Not tested	7	7	13			3	White	0	1					Not available	Agree Strongly	Disagree Strongly	Disagree Strongly	Agree Strongly	Agree Strongly	Agree Strongly	Agree Strongly	Agree Strongly	Agree Strongly	Agree Strongly	Disagree Strongly	Disagree Slightly	Agree Slightly	Agree Strongly	Neutral	Disagree Slightly	Agree Slightly	Agree Slightly
Male	0	Doctor	0	Senior	Other	3	surgery	1	No	0		0	No	0	0	Asymptomatic	Not tested	5	5	8			1	Black / African / Caribbean / Black British	2	0					Not available	Agree Strongly	Disagree Strongly	Agree Slightly	Agree Slightly	Agree Slightly	Disagree Strongly	Disagree Slightly	Neutral	Neutral	Not Applicable	Agree Strongly	Disagree Strongly	Neutral	Disagree Strongly	Agree Strongly	Neutral	Neutral	Agree Strongly
Male	0	Doctor	0	Senior	Other	3	surgery	1	Yes	1	General Medicine	1	Yes	1	5	Symptomatic	Tested	5	5	10			2	White	0	1	Neutral	3	Neutral	3	Not available	Neutral	Disagree Slightly	Agree Slightly	Agree Slightly	Agree Strongly	Neutral	Disagree Slightly	Neutral	Disagree Slightly	Neutral	Neutral	Disagree Slightly	Agree Slightly	Agree Slightly	Agree Strongly	Agree Strongly	Agree Strongly	Agree Strongly
Female	1	Doctor	0	Senior	Other	3	surgery	1	No	0	Not redeployed	0	Don't Know	2	0	Asymptomatic	Not tested	7	7	8			1	Black / African / Caribbean / Black British	2	0					Not available	Agree Slightly	Agree Slightly	Disagree Slightly	Disagree Slightly	Agree Slightly	Disagree Strongly	Disagree Strongly	Disagree Strongly	Agree Slightly	Disagree Slightly	Agree Slightly	Agree Slightly	Agree Slightly	Disagree Slightly	Agree Strongly	Agree Slightly	Neutral	Agree Strongly
Male	0	Doctor	0	Senior	Other	3	surgery	1	No	0		0	No	0	0	Asymptomatic	Not tested	5	5	9			2	White	0	1					Not available	Agree Slightly	Disagree Strongly	Agree Slightly	Neutral	Agree Strongly	Agree Slightly	Agree Slightly	Agree Strongly	Agree Strongly	Agree Slightly	Disagree Slightly	Agree Slightly	Agree Slightly	Disagree Strongly	Agree Slightly	Agree Slightly	Agree Slightly	Agree Slightly
Male	0	Doctor	0	Junior	UK	0	medicine	0	Yes	1	Intensive Care	4	Yes	1	0	Asymptomatic	Not tested	3	3	12			2	Black / African / Caribbean / Black British	2	1	No training received	0	Very Good	5	Not available	Agree Strongly	Disagree Strongly	Disagree Strongly	Agree Strongly	Agree Strongly	Agree Strongly	Agree Slightly	Agree Strongly	Agree Strongly	Agree Slightly	Disagree Strongly	Agree Strongly	Agree Strongly	Agree Strongly	Agree Strongly	Neutral	Agree Slightly	Agree Strongly
Female	1	Doctor	0	Junior	UK	0	em	4	No	0		0	Yes	1	0	Asymptomatic	Not tested	5	5	10.5			3	White	0	0					Not available	Agree Strongly	Agree Strongly	Agree Slightly	Agree Strongly	Agree Slightly	Agree Slightly	Agree Strongly	Agree Strongly	Agree Strongly	Agree Slightly	Agree Slightly	Agree Strongly	Agree Slightly	Agree Slightly	Agree Strongly	Agree Strongly	Agree Strongly	Agree Strongly
Female	1	Non-clinical	3		UK	0	specialty	6	No	0		0	No	0	0	Asymptomatic	Not tested	5	5	7.5			1	Asian / Asian British	1	1					Not available	Not Applicable	Not Applicable	Not Applicable	Not Applicable	Not Applicable	Not Applicable	Not Applicable	Not Applicable	Not Applicable	Not Applicable	Not Applicable	Not Applicable	Not Applicable	Not Applicable	Not Applicable	Not Applicable	Not Applicable	Not Applicable
Female	1	Nurse	1	Senior	Poland	1	specialty	6	No	0		0	No	0	0	Asymptomatic	Not tested	7	7	Not available	8	1	1								Not available	Agree strongly	Disagree slightly	Agree strongly	Agree slightly	Agree slightly	Agree strongly	Agree strongly	Agree slightly	Agree slightly	Agree strongly	Disagree slightly	Agree slightly	Agree slightly	Agree strongly	Agree strongly	Agree slightly	Agree strongly	Agree slightly
Female	1	Nurse	1	Senior	Poland	1	surgery	1	No	0		0	No	0	0	Asymptomatic	Not tested	3	3	Not available	12	2	2								Not available	Agree slightly	Disagree slightly	Agree slightly	Agree slightly	Agree slightly	Agree slightly	Agree slightly	Agree slightly	Neutral	Neutral	Disagree slightly	Agree slightly	Neutral	Neutral	Agree slightly	Agree slightly	Agree slightly	Agree slightly
Female	1	Nurse	1	Senior	UK	0	specialty	6	Yes	1	Screening patients at entry and swabbing staff for COVID, also the Haematology ward	1	No	0	4	Symptomatic	Tested	5	5	9			2	White	0	0	Good	4	Neutral	3	Not available	Disagree Slightly	Disagree Slightly	Agree Strongly	Agree Slightly	Agree Strongly	Agree Slightly	Agree Slightly	Neutral	Agree Strongly	Agree Slightly	Agree Slightly	Agree Strongly	Disagree Slightly	Agree Strongly	Neutral	Neutral	Agree Slightly	Neutral
Female	1	Non-clinical	3	Support Worker	UK	0	specialty	6	No	0		0	No	0	4	Symptomatic	Tested	3	3	12.5			3	White	0	0					Not available	Disagree Slightly	Agree Slightly	Disagree Slightly	Disagree Slightly	Disagree Strongly	Not Applicable	Not Applicable	Not Applicable	Not Applicable	Disagree Slightly	Not Applicable	Disagree Slightly	Not Applicable	Disagree Strongly	Neutral	Neutral	Neutral	Neutral
Female	1	AHP	2		UK	0	ward	8	Yes	1	Intensive Care	4	Yes	1	0	Asymptomatic	Not tested	4	4	12.5			3	White	0	0	Good	4	Good	4	Not available	Agree Slightly	Disagree Slightly	Agree Slightly	Agree Slightly	Agree Slightly	Agree Strongly	Agree Strongly	Agree Strongly	Agree Slightly	Agree Slightly	Agree Slightly	Agree Slightly	Agree Slightly	Agree Strongly	Agree Slightly	Agree Strongly	Agree Strongly	Agree Strongly
Female	1	AHP	2		UK	0	ward	8	No	0		0	Yes	1	0	Asymptomatic	Not tested	4	4	8			1	White	0	0					Not available	Agree Strongly	Disagree Strongly	Agree Strongly	Agree Strongly	Agree Strongly	Agree Strongly	Agree Strongly	Agree Strongly	Agree Strongly	Agree Strongly	Disagree Strongly	Agree Strongly	Agree Strongly	Agree Strongly	Agree Strongly	Agree Strongly	Agree Strongly	Agree Strongly
Male	0	AHP	2		UK	0	specialty	6	Yes	1	Infection Control	7	No	0	0	Asymptomatic	Not tested	5	5	7			1	Black / African / Caribbean / Black British	2	2	Good	4	Good	4	Not available	Neutral	Neutral	Neutral	Neutral	Neutral	Neutral	Neutral	Neutral	Neutral	Neutral	Neutral	Neutral	Neutral	Neutral	Neutral	Neutral	Agree Strongly	Agree Strongly
Male	0	Doctor	0		UK	0	specialty	6	Yes	1	Maternity	7	Don't Know	2	0	Asymptomatic	Not tested	3	3	8			1	White	0	0	Very Poor	1	Very Poor	1	Not available	Agree Slightly	Agree Strongly	Disagree Strongly	Disagree Strongly	Disagree Slightly	Disagree Strongly	Neutral	Agree Slightly	Neutral	Disagree Strongly	Disagree Slightly	Disagree Strongly	Disagree Strongly	Disagree Strongly	Disagree Slightly	Disagree Strongly	Disagree Strongly	Disagree Strongly
Male	0	Doctor	0		UK	0	specialty	6	Yes	1	Maternity	7	Don't Know	2	0	Asymptomatic	Not tested	3	3	8			1	White	0	0	Very Poor	1	Very Poor	1	Not available	Agree Slightly	Agree Strongly	Disagree Strongly	Disagree Strongly	Disagree Slightly	Disagree Strongly	Neutral	Agree Slightly	Neutral	Disagree Strongly	Disagree Slightly	Disagree Strongly	Disagree Strongly	Disagree Strongly	Disagree Slightly	Disagree Strongly	Disagree Strongly	Disagree Strongly
Male	0	Doctor	0		UK	0	specialty	6	Yes	1	Maternity	7	Don't Know	2	0	Asymptomatic	Not tested	3	3	8			1	White	0	0	Very Poor	1	Very Poor	1	Not available	Agree Slightly	Agree Strongly	Disagree Strongly	Disagree Strongly	Disagree Slightly	Disagree Strongly	Neutral	Agree Slightly	Neutral	Disagree Strongly	Disagree Slightly	Disagree Strongly	Disagree Strongly	Disagree Strongly	Disagree Slightly	Disagree Strongly	Disagree Strongly	Disagree Strongly
Male	0	Doctor	0	Junior	UK	0	medicine	0	No	0	General Medicine	0	No	0	4	Symptomatic	Tested	5	5	8			1	White	0	0	Good	4	Good	4	Not available	Agree Strongly	Disagree Slightly	Agree Strongly	Agree Strongly	Agree Strongly	Agree Strongly	Agree Strongly	Agree Strongly	Agree Strongly	Agree Strongly	Disagree Slightly	Agree Strongly	Agree Strongly	Agree Slightly	Agree Strongly	Agree Slightly	Agree Slightly	Agree Slightly
Male	0	Doctor	0	Senior	UK	0	surgery	1	No	0		0	Don't Know	2	0	Asymptomatic	Not tested	5	5	9			2	Asian / Asian British	1	1					Not available	Agree Slightly	Disagree Slightly	Agree Strongly	Agree Strongly	Agree Strongly	Agree Slightly	Agree Slightly	Agree Slightly	Agree Slightly	Agree Slightly	Disagree Slightly	Neutral	Neutral	Agree Strongly	Neutral	Neutral	Agree Slightly	Agree Slightly
Male	0	Doctor	0	Junior	UK	0	research	7	Yes	1	General Medicine	1	Yes	1	1	Asymptomatic	Tested	3	3	12			2	White	0	0	Very good	5	Very Good	5	Not available	Agree Slightly	Agree Strongly	Agree Strongly	Agree Strongly	Agree Strongly	Agree Strongly	Agree Strongly	Agree Strongly	Agree Strongly	Agree Strongly	Disagree Strongly	Agree Strongly	Agree Strongly	Agree Strongly	Agree Slightly	Agree Strongly	Agree Strongly	Agree Strongly
Male	0	Doctor	0	Junior	UK	0	medicine	0	Yes	1	Intensive Care	4	Yes	1	3	Symptomatic	Not tested	4	4	11.5			2	Black / African / Caribbean / Black British	2	1	Good	4	Neutral	3	Not available	Neutral	Disagree Slightly	Neutral	Agree Strongly	Agree Strongly	Agree Slightly	Agree Strongly	Neutral	Disagree Slightly	Agree Slightly	Agree Strongly	Agree Slightly	Agree Strongly	Agree Strongly	Neutral	Neutral	Neutral	Neutral
Male	0	Non-clinical	3		UK	0	ward	8	No	0		0	No	0	3	Symptomatic	Not tested	4	4	11.5			2	Black / African / Caribbean / Black British	2	1					Not available	Neutral	Neutral	Neutral	Agree Strongly	Agree Slightly	Neutral	Agree Slightly	Agree Slightly	Neutral	Agree Slightly	Neutral	Agree Slightly	Agree Slightly	Agree Slightly	Agree Slightly	Agree Strongly	Agree Slightly	Agree Slightly
Female	1	Non-clinical	3		UK	0	Nursery	6	No	0		0	No	0	0	Asymptomatic	Not tested	4	4	4			4	Black / African / Caribbean / Black British	2	1					Not available	Agree Slightly	Agree Slightly	Agree Slightly	Disagree Strongly	Agree Slightly	Agree Slightly	Agree Slightly	Agree Slightly	Agree Slightly	Agree Slightly	Agree Slightly	Agree Slightly	Disagree Strongly	Agree Slightly	Disagree Slightly	Disagree Slightly	Disagree Slightly	Disagree Slightly
Female	1	Non-clinical	3		UK	0	specialty	6	No	0		0	Yes	1	0	Asymptomatic	Not tested	5	5	8			1	White	0	0					Not available	Agree Strongly	Disagree Slightly	Agree Strongly	Agree Strongly	Agree Slightly	Agree Strongly	Agree Strongly	Agree Strongly	Agree Strongly	Neutral	Disagree Strongly	Agree Strongly	Agree Strongly	Agree Strongly	Agree Slightly	Disagree Slightly	Agree Strongly	Agree Strongly
Female	1	Non-clinical	3		UK	0	surgery	1	No	0		0	Yes	1	5	Symptomatic	Tested	2	2	12			2	Asian / Asian British	1	1					Not available	Neutral	Disagree Slightly	Agree Slightly	Agree Strongly	Agree Strongly	Agree Slightly	Agree Strongly	Neutral	Agree Slightly	Agree Slightly	Disagree Slightly	Agree Slightly	Neutral	Agree Slightly	Agree Strongly	Agree Slightly	Agree Strongly	Agree Strongly
Female	1	Non-clinical	3		UK	0	medicine	0	No	0		0	No	0	0	Asymptomatic	Not tested	2	2	12			2	Black / African / Caribbean / Black British	2	1					Not available	Disagree Slightly	Disagree Slightly	Neutral	Disagree Slightly	Neutral	Disagree Slightly	Neutral	Neutral	Agree Slightly	Agree Slightly	Disagree Slightly	Neutral	Disagree Slightly	Disagree Slightly	Neutral	Neutral	Agree Slightly	Agree Strongly
Female	1	Non-clinical	3		UK	0	surgery	1	Yes	1	Surgery	3	Yes	1	0	Asymptomatic	Not tested	5	5	13			3	Black / African / Caribbean / Black British	2	1	Poor	1	Poor	1	Not available	Neutral	Disagree Slightly	Disagree Slightly	Disagree Slightly	Neutral	Disagree Slightly	Agree Slightly	Agree Slightly	Agree Slightly	Agree Slightly	Neutral	Agree Slightly	Agree Slightly	Agree Slightly	Agree Slightly	Agree Slightly	Agree Slightly	Agree Slightly
Male	0	Non-clinical	3		UK	0	specialty	6	No	0		0	No	0	0	Asymptomatic	Not tested	4	4	12.5			3	White	0	0					Not available	Agree Slightly	Disagree Strongly	Agree Slightly	Agree Strongly	Agree Strongly	Agree Strongly	Agree Slightly	Agree Strongly	Agree Strongly	Agree Strongly	Disagree Strongly	Agree Strongly	Agree Strongly	Agree Slightly	Agree Strongly	Agree Slightly	Agree Strongly	Agree Strongly
Male	0	Non-clinical	3		UK	0	theatre	11	No	0		0	N/A	3	1	Asymptomatic	Tested	3	3	11			2	Asian / Asian British	1	1					Not available	Agree Strongly	Neutral	Agree Strongly	Agree Strongly	Agree Slightly	Agree Strongly	Agree Strongly	Agree Strongly	Agree Slightly	Neutral	Disagree Slightly	Agree Slightly	Agree Slightly	Agree Slightly	Agree Strongly	Agree Strongly	Agree Strongly	Agree Strongly
Male	0	Non-clinical	3		UK	0	theatre	11	No	0		0	N/A	3	1	Asymptomatic	Tested	3	3	11			2	Asian / Asian British	1	1					Not available	Agree Strongly	Neutral	Agree Strongly	Agree Strongly	Agree Slightly	Agree Strongly	Agree Strongly	Agree Strongly	Agree Slightly	Neutral	Disagree Slightly	Agree Slightly	Agree Slightly	Agree Slightly	Agree Strongly	Agree Strongly	Agree Strongly	Agree Strongly
Female	1	Non-clinical	3		UK	0	opd	9	Yes	1	Surgery	3	No	0	0	Asymptomatic	Not tested	4	4	13			3	Black / African / Caribbean / Black British	2	1	Neutral	3	Neutral	3	Not available	Agree Strongly	Disagree Slightly	Agree Strongly	Agree Strongly	Agree Strongly	Agree Strongly	Agree Strongly	Agree Strongly	Agree Strongly	Agree Slightly	Agree Strongly	Agree Strongly	Agree Strongly	Agree Strongly	Agree Strongly	Neutral	Agree Slightly	Agree Slightly
Male	0	Non-clinical	3		UK	0	theatre	11	No	0		0	No	0	0	Asymptomatic	Not tested	3	3	11			2	Asian / Asian British	1	1					Not available	Agree Strongly	Disagree Strongly	Agree Strongly	Agree Strongly	Agree Strongly	Agree Strongly	Agree Strongly	Agree Strongly	Agree Strongly	Agree Strongly	Disagree Strongly	Agree Strongly	Agree Slightly	Neutral	Agree Strongly	Agree Slightly	Agree Strongly	Agree Strongly
Male	0	Non-clinical	3		UK	0	ward	8	Yes	1	General Practice / Primary Care	7	Don't Know	2	0	Asymptomatic	Not tested	2	2	12			2	Asian / Asian British	1	1	No training received	0	Poor	1	Not available	Neutral	Neutral	Disagree Slightly	Disagree Slightly	Neutral	Disagree Slightly	Neutral	Neutral	Neutral	Disagree Slightly	Not Applicable	Disagree Strongly	Neutral	Disagree Strongly	Disagree Slightly	Neutral	Disagree Slightly	Agree Strongly
Female	1	Non-clinical	3		UK	0	ward	8	No	0		0	No	0	4	Symptomatic	Tested	5	5	11			2	Asian / Asian British	1	1					Not available	Agree Slightly	Neutral	Neutral	Neutral	Neutral	Neutral	Agree Strongly	Neutral	Neutral	Neutral	Neutral	Neutral	Neutral	Neutral	Agree Strongly	Agree Strongly	Agree Strongly	Agree Strongly
Male	0	Non-clinical	3		UK	0	theatre	11	Yes	1	Surgery	3	Yes	1	0	Asymptomatic	Not tested	5	5	8			1	Asian / Asian British	1	1	Good	4	Very Good	5	Not available	Agree Strongly	Neutral	Agree Slightly	Agree Slightly	Agree Strongly	Agree Strongly	Agree Strongly	Agree Strongly	Agree Strongly	Not Applicable	Neutral	Agree Strongly	Agree Strongly	Agree Strongly	Agree Strongly	Agree Strongly	Agree Strongly	Agree Strongly
Male	0	Non-clinical	3		UK	0	specialty	6	No	0		0	Don't Know	2	1	Asymptomatic	Tested			12.5			3	Black / African / Caribbean / Black British	2	1					Not available	Neutral	Neutral	Neutral	Neutral	Neutral	Neutral	Neutral	Neutral	Neutral	Neutral	Neutral	Neutral	Neutral	Neutral	Neutral	Neutral	Neutral	Neutral
Female	1	Non-clinical	3		UK	0	ward	8	No	0		0	No	0	1	Asymptomatic	Tested	5	5	8			1	Black / African / Caribbean / Black British	2	1					Not available	Not Applicable	Not Applicable	Not Applicable	Agree Strongly	Agree Strongly	Agree Strongly	Agree Strongly	Agree Strongly	Agree Strongly	Agree Slightly	Agree Slightly	Agree Strongly	Agree Slightly	Agree Strongly	Agree Slightly	Agree Slightly	Agree Slightly	Agree Slightly
Female	1	Non-clinical	3		UK	0	non-clinical	12	No	0		0	No	0	0	Asymptomatic	Not tested	5	5	9			2	Asian / Asian British	1	1					Not available	Agree Strongly	Agree Slightly	Disagree Slightly	Disagree Slightly	Agree Slightly	Agree Strongly	Disagree Slightly	Agree Strongly	Agree Slightly	Agree Slightly	Agree Slightly	Agree Strongly	Agree Slightly	Agree Slightly	Agree Slightly	Agree Slightly	Neutral	Agree Strongly
Female	1	Non-clinical	3		UK	0	non-clinical	12	No	0		0	No	0	1	Asymptomatic	Tested	5	5	7.5			1	White	0	0					Not available	Agree Strongly	Disagree Strongly	Agree Strongly	Agree Strongly	Agree Strongly	Agree Strongly	Agree Strongly	Agree Strongly	Agree Strongly	Agree Strongly	Disagree Strongly	Agree Strongly	Agree Strongly	Agree Strongly	Agree Strongly	Agree Strongly	Agree Strongly	Agree Strongly
Female	1	Non-clinical	3		UK	0	surgery	1	No	0		0	N/A	3	4	Covid negative	Covid negative	6	6	7.5			1	White	0	0					Not available	Agree Strongly	Disagree Strongly	Agree Strongly	Not Applicable	Agree Strongly	Agree Slightly	Agree Strongly	Agree Strongly	Agree Strongly	Agree Slightly	Disagree Strongly	Agree Strongly	Agree Strongly	Agree Strongly	Agree Slightly	Agree Slightly	Agree Slightly	Agree Slightly
Male	0	Non-clinical	3		UK	0	non-clinical	12	No	0		0	No	0	0	Asymptomatic	Not tested	5	5					Black / African / Caribbean / Black British	2	1					Not available	Not Applicable	Agree Strongly	Agree Strongly	Agree Strongly	Agree Strongly	Agree Strongly	Agree Strongly	Agree Strongly	Agree Strongly	Agree Strongly	Not Applicable	Agree Strongly	Agree Strongly	Agree Strongly	Agree Strongly	Agree Strongly	Agree Strongly	Agree Strongly
Male	0	AHP	2		UK	0	specialty	6	No	0		0	Yes	1	0	Asymptomatic	Not tested	5	5	8			1	White	0	0					Not available	Not Applicable	Agree Strongly	Agree Slightly	Agree Strongly	Agree Strongly	Agree Strongly	Agree Strongly	Agree Strongly	Agree Strongly	Agree Strongly	Agree Strongly	Agree Strongly	Agree Strongly	Agree Strongly	Agree Strongly	Agree Strongly	Agree Strongly	Agree Strongly
Female	1	Nurse	1	Senior	Poland	1	itu	2	No	0		0	Yes	1	1	Asymptomatic	Tested	5	5	Not available	12	2	2	Polish	0	0					Not available	Agree slightly	Disagree slightly	Agree slightly	Agree slightly	Agree slightly	Agree slightly	Agree slightly	Agree slightly	Agree slightly	Agree slightly	Disagree slightly	Agree slightly	Disagree slightly	Agree slightly	Agree strongly	Agree slightly	Agree slightly	Agree strongly
Female	1	Nurse	1	Senior	UK	0	ward	8	Yes	1	General Medicine	1	No	0	0	Asymptomatic	Not tested	3	3	12			2	White	0	0	No training received	0	Neutral	3	Not available	Neutral	Disagree Slightly	Agree Slightly	Neutral	Agree Slightly	Agree Slightly	Agree Slightly	Agree Slightly	Agree Slightly	Neutral	Disagree Slightly	Agree Slightly	Neutral	Agree Slightly	Agree Slightly	Neutral	Agree Slightly	Agree Slightly
Female	1	Nurse	1	Senior	UK	0	medicine	0	Yes	1	General Practice / Primary Care	7	No	0	0	Asymptomatic	Not tested	3	3	11.5			2	Black / African / Caribbean / Black British	2	1	Poor	1	No training received	0	Not available	Agree Strongly	Disagree Strongly	Disagree Strongly	Agree Strongly	Agree Strongly	Agree Strongly	Agree Strongly	Agree Strongly	Agree Slightly	Disagree Strongly	Neutral	Neutral	Neutral	Agree Strongly	Agree Slightly	Agree Strongly	Agree Strongly	Agree Strongly
Female	1	Nurse	1	Senior	UK	0	theatre	11	No	0		0	No	0	0	Asymptomatic	Not tested	1	1	12			2	Black / African / Caribbean / Black British	2	1					Not available	Disagree Slightly	Disagree Slightly	Agree Slightly	Agree Slightly	Agree Slightly	Agree Slightly	Neutral	Agree Strongly	Neutral	Agree Strongly	Disagree Slightly	Agree Strongly	Disagree Slightly	Disagree Slightly	Agree Strongly	Agree Strongly	Agree Strongly	Agree Strongly
Female	1	Nurse	1	Senior	UK	0	theatre	11	No	0		0	No	0	0	Asymptomatic	Not tested	3	3	11			2	Black / African / Caribbean / Black British	2	1					Not available	Neutral	Neutral	Neutral	Agree Strongly	Agree Slightly	Neutral	Agree Slightly	Agree Strongly	Agree Strongly	Neutral	Neutral	Agree Strongly	Neutral	Agree Slightly	Agree Strongly	Agree Strongly	Agree Strongly	Agree Strongly
Female	1	Nurse	1	Senior	UK	0	medicine	0	No	0		0	Yes	1	1	Asymptomatic	Tested	5	5	8.5			2	Black / African / Caribbean / Black British	2	1					Not available	Agree Strongly	Disagree Slightly	Agree Strongly	Agree Strongly	Agree Strongly	Agree Slightly	Agree Strongly	Agree Strongly	Agree Strongly	Agree Strongly	Disagree Strongly	Agree Strongly	Agree Strongly	Neutral	Neutral	Neutral	Agree Slightly	Neutral
Female	1	Nurse	1	Senior	UK	0	medicine	0	No	0		0	No	0	0	Asymptomatic	Not tested	5	5	7.5			1	Black / African / Caribbean / Black British	2	1	No training received	0			Not available	Agree Strongly	Agree Slightly	Agree Slightly	Agree Slightly	Agree Slightly	Agree Slightly	Agree Slightly	Agree Slightly	Agree Slightly	Agree Slightly	Agree Slightly	Agree Slightly	Agree Slightly	Agree Slightly	Agree Slightly	Agree Slightly	Neutral	Neutral
Male	0	Nurse	1	Senior	UK	0	surgery	1	Yes	1	Intensive Care	4	Yes	1	1	Asymptomatic	Tested	5	5	12			2	Black / African / Caribbean / Black British	2	1	Good	4	Poor	1	Not available	Neutral	Neutral	Neutral	Neutral	Neutral	Neutral	Neutral	Neutral	Neutral	Neutral	Neutral	Neutral	Neutral	Neutral	Neutral	Neutral	Neutral	Neutral
Male	0	Nurse	1	Senior	UK	0	medicine	0	No	0		0	No	0	0	Asymptomatic	Not tested	5	5	7.5			1	Asian / Asian British	1	1					Not available	Agree Strongly	Agree Slightly	Agree Strongly	Agree Slightly	Agree Slightly	Agree Strongly	Agree Strongly	Agree Strongly	Agree Strongly	Agree Strongly	Disagree Strongly	Agree Strongly	Neutral	Agree Slightly	Agree Strongly	Agree Strongly	Agree Strongly	Agree Strongly
Female	1	Nurse	1	Senior	UK	0	medicine	0	No	0		0	No	0	0	Asymptomatic	Not tested	5	5	12			2	Asian / Asian British	1	1					Not available	Agree Slightly	Disagree Strongly	Agree Strongly	Agree Strongly	Agree Slightly	Agree Slightly	Agree Slightly	Agree Strongly	Agree Strongly	Agree Slightly	Disagree Slightly	Agree Slightly	Agree Slightly	Agree Strongly	Agree Strongly	Agree Strongly	Agree Strongly	Neutral
Female	1	Nurse	1	Senior	UK	0	theatre	11	No	0	Recovery	0	No	0	4	Swab test negative result	Tested	3	3	12			2	Filipino	1	1	Good	4	Good	4	Not available	Agree Strongly	Agree Strongly	Agree Strongly	Agree Strongly	Agree Strongly	Agree Strongly	Agree Strongly	Agree Strongly	Agree Slightly	Agree Slightly	Disagree Slightly	Agree Slightly	Agree Slightly	Agree Slightly	Agree Strongly	Agree Strongly	Agree Strongly	Agree Strongly
Female	1	Nurse	1	Senior	UK	0	specialty	6	No	0		0	No	0	0	Asymptomatic	Not tested	4	4	8.5			2	White	0	0					Not available	Agree Slightly	Disagree Slightly	Neutral	Agree Strongly	Agree Strongly	Agree Slightly	Agree Strongly	Agree Strongly	Agree Strongly	Agree Strongly	Disagree Strongly	Agree Strongly	Agree Strongly	Agree Strongly	Agree Strongly	Agree Strongly	Agree Strongly	Agree Strongly
Female	1	Nurse	1	Senior	UK	0	surgery	1	No	0		0	Don't Know	2	0	Asymptomatic	Not tested	5	5	7.5			1	Black / African / Caribbean / Black British	2	1					Not available	Agree Strongly	Disagree Strongly	Agree Strongly	Agree Slightly	Agree Strongly	Agree Strongly	Agree Strongly	Agree Strongly	Disagree Slightly	Neutral	Agree Slightly	Agree Slightly	Agree Strongly	Agree Slightly	Agree Strongly	Neutral	Neutral	Disagree Strongly
Female	1	Nurse	1	Senior	UK	0	specialty	6	No	0		0	No	0	4	Symptomatic	Tested	3	3	11.5			2	Asian / Asian British	1	1					Not available	Neutral	Not Applicable	Not Applicable	Not Applicable	Neutral	Agree Strongly	Agree Strongly	Not Applicable	Not Applicable	Not Applicable	Not Applicable	Agree Strongly	Neutral	Neutral	Agree Strongly	Agree Slightly	Agree Slightly	Agree Strongly
Female	1	Nurse	1	Senior	UK	0	medicine	0	Yes	1	General Medicine	1	Yes	1	0	Asymptomatic	Not tested	4	4	11.5			2	Asian / Asian British	1	1	Good	4	Good	4	Not available	Agree Slightly	Neutral	Agree Slightly	Agree Slightly	Agree Strongly	Agree Strongly	Agree Strongly	Agree Slightly	Agree Slightly	Agree Slightly	Disagree Slightly	Agree Slightly	Agree Slightly	Agree Slightly	Neutral	Agree Slightly	Agree Slightly	Agree Slightly
Female	1	Nurse	1	Senior	UK	0	surgery	1	Yes	1	Surgery	3	No	0	1	Asymptomatic	Tested	4	4	12			2	Mixed / Multiple ethnic groups	3	1	Very good	5	Very Good	5	Not available	Agree Strongly	Disagree Slightly	Agree Strongly	Agree Strongly	Agree Strongly	Disagree Slightly	Agree Slightly	Agree Strongly	Agree Strongly	Agree Strongly	Disagree Strongly	Agree Strongly	Agree Strongly	Agree Strongly	Agree Strongly	Agree Strongly	Agree Strongly	Agree Strongly
Female	1	Nurse	1	Senior	UK	0	ward	8	Yes	1	Emergency Department	5	Yes	1	1	Asymptomatic	Tested	4	4	12			2	Asian / Asian British	1	1	No training received	0	Poor	1	Not available	Neutral	Agree Slightly	Neutral	Agree Slightly	Agree Strongly	Neutral	Agree Slightly	Agree Strongly	Neutral	Disagree Slightly	Neutral	Neutral	Agree Slightly	Neutral	Neutral	Disagree Strongly	Disagree Slightly	Disagree Slightly
Female	1	Nurse	1	Senior	UK	0	ward	8	Yes	1	AMU	7	No	0	4	Symptomatic	Tested	4	4	12			2	Asian / Asian British	1	1	No training received	0	Good	4	Not available	Agree Slightly	Disagree Slightly	Agree Strongly	Agree Strongly	Agree Strongly	Agree Strongly	Agree Strongly	Agree Strongly	Neutral	Agree Slightly	Neutral	Agree Slightly	Agree Slightly	Neutral	Agree Strongly	Agree Strongly	Agree Slightly	Agree Slightly
Female	1	Nurse	1	Senior	UK	0	medicine	0	No	0		0	Yes	1	2	Asymptomatic	Tested	5	5	11.5			2	Asian	1	1					Not available	Agree Strongly	Agree Slightly	Neutral	Neutral	Agree Slightly	Agree Strongly	Neutral	Neutral	Agree Slightly	Agree Slightly	Neutral	Neutral	Agree Slightly	Neutral	Agree Slightly	Agree Slightly	Agree Strongly	Agree Strongly
Female	1	Nurse	1	Senior	UK	0	surgery	1	Yes	1	General Medicine	1	Don't Know	2	0	Asymptomatic	Not tested	4	4					Black / African / Caribbean / Black British	2	1	Very Poor	1	Very Poor	1	Not available	Disagree Strongly	Disagree Strongly	Disagree Strongly	Disagree Strongly	Disagree Strongly	Disagree Strongly	Neutral	Disagree Strongly	Neutral	Disagree Strongly	Disagree Slightly	Disagree Slightly	Disagree Strongly	Disagree Strongly	Agree Strongly	Disagree Strongly	Neutral	Neutral
Female	1	Nurse	1	Senior	UK	0	medicine	0	Yes	1	Intensive Care	4	No	0	1	Asymptomatic	Tested	5	5	12.5			3	Asian / Asian British	1	1	Neutral	3	Neutral	3	Not available	Neutral	Agree Slightly	Agree Slightly	Agree Slightly	Agree Strongly	Agree Strongly	Agree Strongly	Agree Strongly	Agree Slightly	Agree Slightly	Disagree Slightly	Agree Strongly	Agree Slightly	Agree Slightly	Agree Strongly	Agree Strongly	Agree Strongly	Agree Strongly
Male	0	Nurse	1	Senior	UK	0	medicine	0	No	0		0	Yes	1	2	Asymptomatic confirmed but more than one week ago	Tested	5	5	12.5			3	White	0	0					Not available	Agree Slightly	Agree Strongly	Disagree Strongly	Agree Slightly	Agree Slightly	Agree Strongly	Neutral	Not Applicable	Agree Slightly	Disagree Strongly	Agree Strongly	Neutral	Neutral	Disagree Strongly	Neutral	Agree Slightly	Neutral	Not Applicable
Female	1	Nurse	1	Senior	UK	0	ward	8	No	0		0	No	0	0	Asymptomatic	Not tested	1	1	13			3	White	0	0					Not available	Agree Strongly	Disagree Strongly	Agree Strongly	Agree Strongly	Agree Strongly	Agree Strongly	Agree Strongly	Agree Strongly	Agree Strongly	Agree Strongly	Disagree Strongly	Agree Strongly	Agree Strongly	Agree Strongly	Agree Strongly	Agree Strongly	Agree Strongly	Agree Strongly
Male	0	Nurse	1	Senior	UK	0	theatre	11	No	0		0	Yes	1	0	Asymptomatic	Not tested	4	4	12			2	White	0	0					Not available	Agree Slightly	Agree Slightly	Agree Slightly	Agree Slightly	Agree Slightly	Agree Slightly	Agree Slightly	Neutral	Agree Slightly	Agree Slightly	Neutral	Agree Slightly	Neutral	Agree Slightly	Agree Strongly	Agree Slightly	Agree Slightly	Agree Slightly
Female	1	Nurse	1	Senior	UK	0	specialty	6	Yes	1	Surgery	3	Yes	1	0	No symptom	No symptom	3	3	24			4	Black / African / Caribbean / Black British	2	1	Neutral	3	Poor	1	Not available	Neutral	Neutral	Agree Slightly	Neutral	Neutral	Neutral	Disagree Slightly	Neutral	Neutral	Disagree Slightly	Agree Slightly	Neutral	Neutral	Neutral	Neutral	Agree Slightly	Disagree Slightly	Neutral
Female	1	Nurse	1	Senior	UK	0	theatre	11	No	0		0	Yes	1	1	Asymptomatic	Tested	5	5	12			2	White	0	0					Not available	Agree Strongly	Disagree Strongly	Neutral	Agree Strongly	Agree Slightly	Neutral	Agree Strongly	Agree Strongly	Agree Slightly	Neutral	Agree Slightly	Agree Strongly	Agree Slightly	Neutral	Agree Strongly	Agree Slightly	Agree Strongly	Agree Strongly
Female	1	Nurse	1	Senior	UK	0	medicine	0	No	0		0	Yes	1	0	Asymptomatic	Not tested	4	4	12			2	Black / African / Caribbean / Black British	2	1	No training received	0	No training received	0	Not available	Agree Slightly	Agree Strongly	Agree Slightly	Agree Slightly	Agree Slightly	Agree Slightly	Agree Strongly	Agree Strongly	Agree Strongly	Agree Slightly	Agree Slightly	Agree Slightly	Agree Slightly	Disagree Slightly	Agree Strongly	Agree Slightly	Agree Slightly	Agree Slightly
Male	0	Nurse	1	Senior	UK	0	surgery	1	No	0	Surgery	0	No	0	4	Symptomatic	Tested	7	7	11.5			2	Black / African / Caribbean / Black British	2	1					Not available	Disagree Strongly	Disagree Strongly	Disagree Strongly	Disagree Strongly	Disagree Slightly	Agree Slightly	Neutral	Neutral	Neutral	Disagree Strongly	Agree Strongly	Agree Strongly	Neutral	Neutral	Agree Slightly	Neutral	Neutral	Neutral
Prefer not to say	2	Nurse	1	Senior	UK	0	surgery	1	Yes	1	General Practice / Primary Care	7	No	0	4	Symptomatic	Tested	3	3	11.5			2	Asian / Asian British	1	1	Good	4	Good	4	Not available	Agree Slightly	Neutral	Neutral	Neutral	Neutral	Neutral	Neutral	Neutral	Agree Strongly	Disagree Strongly	Disagree Slightly	Neutral	Agree Slightly	Agree Slightly	Neutral	Agree Slightly	Agree Slightly	Neutral
Female	1	Nurse	1	Senior	UK	0	theatre	11	No	0		0	No	0	0	Asymptomatic	Not tested	4	4	12			2	White	0	0					Not available	Agree Strongly	Disagree Strongly	Agree Slightly	Agree Strongly	Agree Strongly	Agree Strongly	Agree Strongly	Agree Strongly	Agree Strongly	Neutral	Disagree Strongly	Agree Strongly	Agree Slightly	Agree Slightly	Agree Slightly	Agree Slightly	Agree Slightly	Agree Slightly
Female	1	Nurse	1	Senior	UK	0	surgery	1	No	0		0	No	0	2	Asymptomatic	Tested							Asian / Asian British	1	1					Not available	Agree Strongly	Disagree Strongly	Agree Strongly	Agree Slightly	Agree Strongly	Agree Strongly	Agree Slightly	Agree Strongly	Agree Slightly	Agree Strongly	Neutral	Agree Strongly	Neutral	Neutral	Agree Strongly	Agree Slightly	Agree Strongly	Agree Strongly
Female	1	Nurse	1	Senior	UK	0	ward	8	No	0		0	No	0	0	None	None	4	4	11.5			2	Asian / Asian British	1	1					Not available	Agree Slightly	Agree Slightly	Agree Strongly	Agree Slightly	Neutral	Agree Slightly	Agree Strongly	Agree Slightly	Agree Slightly	Neutral	Agree Slightly	Agree Strongly	Disagree Slightly	Neutral	Agree Strongly	Agree Slightly	Agree Slightly	Agree Slightly
Female	1	Nurse	1	Senior	UK	0	gp	5	Yes	1	Surgery	3	No	0	5	Symptomatic	Tested	3	3	11.5			2	Mixed / Multiple ethnic groups	3	1	Good	4	Good	4	Not available	Disagree Slightly	Agree Slightly	Disagree Strongly	Disagree Strongly	Neutral	Agree Slightly	Neutral	Neutral	Neutral	Disagree Strongly	Agree Slightly	Agree Slightly	Neutral	Disagree Strongly	Neutral	Neutral	Neutral	Neutral
Male	0	Nurse	1	Senior	UK	0	medicine	0	No	0	General Medicine	0	Yes	1	5	Symptomatic	Tested	7	7	11.5			2	Asian / Asian British	1	1					Not available	Disagree Slightly	Agree Slightly	Disagree Strongly	Neutral	Neutral	Neutral	Neutral	Agree Slightly	Neutral	Disagree Strongly	Agree Strongly	Agree Slightly	Disagree Slightly	Disagree Slightly	Agree Slightly	Neutral	Disagree Slightly	Neutral
Female	1	Nurse	1	Senior	UK	0	ward	8	Yes	1	General Practice / Primary Care	7	Yes	1	5	Symptomatic	Tested	3	3	11.5			2	Asian / Asian British	1	1	Good	4	Neutral	3	Not available	Agree Slightly	Disagree Slightly	Agree Slightly	Disagree Strongly	Disagree Strongly	Disagree Strongly	Neutral	Agree Slightly	Neutral	Disagree Strongly	Disagree Strongly	Agree Slightly	Agree Slightly	Agree Strongly	Neutral	Neutral	Neutral	Neutral
Female	1	Nurse	1	Senior	UK	0	medicine	0	Yes	1	General Medicine	1	No	0	5	Symptomatic	Tested	7	7	11.5			2	White	0	0	Good	4	Good	4	Not available	Neutral	Neutral	Neutral	Neutral	Neutral	Neutral	Agree Slightly	Agree Slightly	Disagree Slightly	Disagree Strongly	Neutral	Neutral	Disagree Slightly	Agree Strongly	Neutral	Agree Strongly	Neutral	Neutral
Female	1	Nurse	1	Senior	UK	0	opd	9	No	0	Pain clinic	0	N/A	3	1	Asymptomatic	Tested	5	5	11.5			2				No training received	0	No training received	0	Not available	Neutral	Neutral	Agree Slightly	Agree Strongly	Neutral	Neutral	Agree Slightly	Agree Slightly	Neutral	Agree Slightly	Disagree Slightly	Agree Strongly	Agree Strongly	Neutral	Agree Strongly	Neutral	Agree Strongly	Agree Strongly
Female	1	AHP	2		UK	0	surgery	1	No	0		0	No	0	2	Asymptomatic	Tested	5	5	7.5			1	Asian / Asian British	1	1					Not available	Agree Strongly	Agree Slightly	Neutral	Agree Slightly	Agree Strongly	Agree Strongly	Agree Strongly	Agree Strongly	Agree Strongly	Not Applicable	Disagree Slightly	Agree Strongly	Agree Strongly	Agree Slightly	Agree Slightly	Agree Slightly	Agree Slightly	Agree Slightly
Female	1	AHP	2		Poland	1	gp	5	No	0		0	I don't know	2	1	Asymptomatic	Tested	3	3	Not available	24	4	4								Not available	Disagree slightly	Disagree strongly	Disagree slightly	Disagree slightly	Disagree slightly	Disagree slightly	Neutral	Neutral	Neutral	Neutral	Neutral	Disagree slightly	Disagree slightly	Neutral	Neutral	Neutral	Neutral	Neutral
Male	0	Porter	3		UK	0	non-clinical	12	No	0		0	Yes	1	0	Asymptomatic	Not tested	6	6	8			1	Black / African / Caribbean / Black British	2	1					Not available	Neutral	Neutral	Neutral	Agree Strongly	Agree Strongly	Agree Strongly	Agree Strongly	Neutral	Agree Slightly	Agree Slightly	Neutral	Agree Slightly	Neutral	Agree Strongly	Agree Strongly	Agree Strongly	Agree Strongly	Agree Strongly
Male	0	Non-clinical	3	Ward administrator	UK	0	medicine	0	No	0		0	No	0	4	Symptomatic	Tested	5	5	8			1	Asian / Asian British	1	1					Not available	Agree Strongly	Disagree Strongly	Agree Strongly	Agree Strongly	Agree Strongly	Agree Strongly	Agree Strongly	Agree Strongly	Agree Strongly	Agree Strongly	Agree Strongly	Agree Strongly	Agree Strongly	Agree Strongly	Agree Strongly	Agree Strongly	Agree Strongly	Agree Strongly
Female	1	Non-clinical	3	Ward clerk	UK	0	specialty	6	No	0		0	No	0	0	None	None	5	5	7.5			1	White	0	0					Not available	Agree Slightly	Disagree Strongly	Agree Strongly	Not Applicable	Not Applicable	Agree Strongly	Agree Strongly	Agree Strongly	Agree Strongly	Agree Strongly	Disagree Slightly	Agree Strongly	Agree Strongly	Agree Strongly	Agree Strongly	Agree Strongly	Agree Strongly	Agree Strongly
Female	1	Non-clinical	3		UK	0	non-clinical	12	No	0		0	N/A	3	0	Asymptomatic	Not tested	2	2	7.5			1	White	0	0					Not available	Not Applicable	Not Applicable	Not Applicable	Not Applicable	Not Applicable	Not Applicable	Disagree Slightly	Not Applicable	Not Applicable	Neutral	Not Applicable	Not Applicable	Not Applicable	Disagree Strongly	Agree Strongly	Disagree Slightly	Disagree Strongly	Not Applicable
Female	1	AHP	2		UK	0	specialty	6	Yes	1	General Medicine	1	Yes	1	1	Asymptomatic	Tested	5	5	7.5			1	Asian / Asian British	1	1	Neutral	3	Neutral	3	Not available	Agree Strongly	Neutral	Agree Strongly	Agree Slightly	Agree Slightly	Neutral	Disagree Slightly	Disagree Slightly	Disagree Slightly	Neutral	Agree Strongly	Neutral	Agree Slightly	Agree Slightly	Neutral	Neutral	Neutral	Agree Slightly
Male	0	Doctor	0	Senior	Other	3	surgery	1	Yes	1	Surgery	3	No	0	1	Asymptomatic	Tested	4	4	6			1	White	0	0	Very good	5	Good	4	Not available	Disagree Slightly	Disagree Slightly	Agree Slightly	Agree Slightly	Agree Slightly	Agree Strongly	Agree Strongly	Neutral	Agree Strongly	Agree Strongly	Neutral	Agree Strongly	Agree Strongly	Agree Strongly	Agree Strongly	Agree Strongly	Agree Strongly	Agree Strongly
Male	0	Doctor	0	Senior	Other	3	surgery	1	No	0		0	No	0	0	Asymptomatic	Not tested	4	4	5			1	White	0	1					Not available	Agree Strongly	Disagree Strongly	Agree Strongly	Agree Strongly	Agree Strongly	Agree Strongly	Agree Strongly	Agree Slightly	Agree Strongly	Neutral	Agree Slightly	Agree Strongly	Agree Strongly	Agree Strongly	Agree Strongly	Agree Slightly	Agree Strongly	Agree Strongly
Female	1	Doctor	0	Senior	UK	0	specialty	6	No	0		0	No	0	0	Asymptomatic	Not tested	7	7	9			2	White	0	0					Not available	Not Applicable	Disagree Strongly	Agree Strongly	Neutral	Agree Strongly	Agree Slightly	Agree Strongly	Agree Strongly	Agree Strongly	Disagree Slightly	Disagree Slightly	Agree Strongly	Agree Slightly	Agree Slightly	Neutral	Disagree Slightly	Neutral	Agree Slightly
Male	0	Doctor	0	Junior	UK	0	medicine	0	No	0	General Medicine	0	Yes	1	0	Asymptomatic	Not tested	5	5	8			1	Asian / Asian British	1	1	Good	4	Very Good	5	Not available	Agree Strongly	Disagree Slightly	Agree Strongly	Agree Strongly	Agree Strongly	Agree Strongly	Agree Strongly	Agree Strongly	Agree Strongly	Agree Strongly	Agree Strongly	Agree Strongly	Agree Strongly	Agree Strongly	Agree Strongly	Agree Strongly	Agree Strongly	Agree Strongly
Male	0	Doctor	0	Junior	UK	0	specialty	6	No	0		0	No	0	0	Asymptomatic	Not tested	5	5	8			1	White	0	0					Not available	Agree Strongly	Neutral	Agree Slightly	Agree Strongly	Agree Strongly	Agree Strongly	Agree Strongly	Agree Strongly	Agree Slightly	Disagree Slightly	Disagree Strongly	Agree Slightly	Agree Strongly	Agree Slightly	Agree Slightly	Disagree Slightly	Agree Slightly	Agree Slightly
Female	1	Doctor	0	Junior	UK	0	medicine	0	No	0		0	No	0	0	Asymptomatic	Not tested	4	4	13			3	White	0	0	Good	4	Good	4	Not available	Agree Strongly	Disagree Strongly	Agree Strongly	Agree Strongly	Agree Strongly	Agree Strongly	Agree Strongly	Agree Strongly	Agree Strongly	Agree Strongly	Disagree Strongly	Agree Strongly	Agree Strongly	Agree Strongly	Agree Slightly	Agree Slightly	Agree Strongly	Agree Strongly
Female	1	Doctor	0	Junior	UK	0	medicine	0	No	0	General Medicine	0	No	0	0	Asymptomatic	Not tested	3	3	8			1	White	0	0	Good	4	Good	4	Not available	Agree Slightly	Agree Slightly	Agree Strongly	Agree Strongly	Agree Strongly	Agree Strongly	Agree Strongly	Agree Strongly	Agree Strongly	Agree Strongly	Neutral	Agree Slightly	Agree Strongly	Agree Strongly	Agree Strongly	Agree Strongly	Agree Strongly	Agree Strongly
Female	1	Doctor	0	Senior	UK	0	medicine	0	No	0		0	No	0	1	Asymptomatic	Tested	4	4	11.3			3	Black / African / Caribbean / Black British	2	1					Not available	Agree Slightly	Disagree Strongly	Agree Strongly	Agree Strongly	Not Applicable	Agree Strongly	Not Applicable	Agree Strongly	Agree Strongly	Agree Strongly	Disagree Strongly	Agree Strongly	Agree Slightly	Agree Strongly	Agree Strongly	Agree Strongly	Agree Strongly	Agree Strongly
Male	0	Doctor	0	Senior	UK	0	surgery	1	Yes	1	General Medicine	1	No	0	1	Asymptomatic	Tested	6	6	10			2	Asian / Asian British	1	1	No training received	0	Neutral	3	Not available	Neutral	Disagree Slightly	Neutral	Neutral	Neutral	Neutral	Disagree Slightly	Not Applicable	Neutral	Neutral	Neutral	Agree Slightly	Neutral	Neutral	Neutral	Agree Slightly	Neutral	Agree Slightly
Female	1	Doctor	0	Senior	UK	0	medicine	0	No	0		0	Yes	1	0	Asymptomatic	Not tested	5	5	11			2	White	0	0	No training received	0			Not available	Agree Strongly	Disagree Slightly	Agree Slightly	Agree Slightly	Agree Slightly	Agree Slightly	Agree Slightly	Agree Slightly	Agree Strongly	Agree Slightly	Agree Slightly	Agree Slightly	Neutral	Agree Slightly	Neutral	Disagree Slightly	Agree Slightly	Agree Slightly
Male	0	Doctor	0	Senior	UK	0	em	4	No	0		0	Yes	1	0	Asymptomatic	Not tested	5	5	10			2	White	0	0					Not available	Agree Strongly	Disagree Slightly	Agree Strongly	Agree Strongly	Agree Slightly	Agree Strongly	Agree Strongly	Agree Strongly	Agree Slightly	Agree Slightly	Disagree Slightly	Agree Strongly	Agree Strongly	Agree Slightly	Agree Strongly	Agree Strongly	Agree Strongly	Agree Strongly
Male	0	Doctor	0	Junior	UK	0	specialty	6	Yes	1	Oncology	7	No	0	0	Asymptomatic	Not tested	5	5	9			2	Asian / Asian British	1	1	Very Poor	1	Neutral	3	Not available	Agree Slightly	Disagree Strongly	Disagree Slightly	Agree Strongly	Agree Slightly	Disagree Strongly	Agree Slightly	Neutral	Agree Strongly	Agree Slightly	Agree Slightly	Neutral	Neutral	Neutral	Agree Slightly	Disagree Strongly	Neutral	Neutral
Male	0	Doctor	0	Junior	UK	0	em	4	No	0	Emergency Department	0	Yes	1	0	Asymptomatic	Not tested	3	3	10			2	White	0	0	No training received	0	No training received	0	Not available	Agree Strongly	Agree Strongly	Agree Strongly	Agree Strongly	Agree Slightly	Agree Slightly	Agree Slightly	Agree Slightly	Agree Strongly	Neutral	Neutral	Agree Slightly	Agree Slightly	Agree Slightly	Agree Slightly	Agree Slightly	Agree Slightly	Agree Slightly
Female	1	Doctor	0	Junior	UK	0	medicine	0	Yes	1	Stroke, neurology and neurosurgery	3	No	0	0	Asymptomatic	Not tested	6	6	10			2	White	0	0	No training received	0	Good	4	Not available	Agree Strongly	Agree Slightly	Neutral	Agree Strongly	Agree Strongly	Agree Slightly	Agree Slightly	Agree Slightly	Agree Slightly	Agree Strongly	Disagree Slightly	Agree Slightly	Disagree Slightly	Agree Slightly	Agree Slightly	Agree Slightly	Agree Strongly	Neutral
Male	0	Doctor	0	Junior	UK	0	em	4	Yes	1	Intensive Care	4	Yes	1	3	Symptomatic	Not tested	4	4	12.5			3	White	0	0	Neutral	3	Neutral	3	Not available	Neutral	Neutral	Neutral	Neutral	Neutral	Neutral	Neutral	Agree Slightly	Agree Slightly	Agree Slightly	Neutral	Neutral	Neutral	Agree Slightly	Agree Strongly	Neutral	Disagree Slightly	Agree Strongly
Male	0	Doctor	0	Junior	UK	0	specialty	6	Yes	1	General Medicine	1	Don't Know	2	0	Asymptomatic	Not tested	4	4	10			2	Asian / Asian British	1	1	Poor	1	Poor	1	Not available	Neutral	Neutral	Neutral	Neutral	Neutral	Neutral	Neutral	Neutral	Neutral	Neutral	Neutral	Neutral	Neutral	Neutral	Neutral	Neutral	Neutral	Neutral
Male	0	Doctor	0	Junior	UK	0	surgery	1	Yes	1	General Medicine	1	Yes	1	0	Asymptomatic	Not tested	6	6	9			2	White	0	0	Neutral	3	Very Good	5	Not available	Agree Slightly	Neutral	Agree Slightly	Agree Slightly	Agree Strongly	Agree Strongly	Agree Slightly	Agree Strongly	Agree Slightly	Disagree Slightly	Disagree Slightly	Agree Slightly	Agree Slightly	Agree Slightly	Agree Strongly	Agree Slightly	Agree Strongly	Agree Slightly
Male	0	Doctor	0	Junior	UK	0	medicine	0	No	0	General Medicine	0	Yes	1	1	Asymptomatic	Tested	6	6	8			1	Mixed / Multiple ethnic groups	3	1	Good	4	Good	4	Not available	Neutral	Disagree Slightly	Agree Slightly	Agree Strongly	Agree Slightly	Agree Slightly	Agree Slightly	Agree Slightly	Agree Slightly	Agree Slightly	Disagree Slightly	Agree Slightly	Neutral	Agree Slightly	Agree Slightly	Agree Slightly	Agree Slightly	Agree Slightly
Female	1	Doctor	0	Junior	UK	0	surgery	1	Yes	1	General Medicine	1	No	0	5	Just recovered from COVID last week , sick for 4 weeks	Just recovered from COVID last week , sick for 4 weeks	6	6	12			2	Asian / Asian British	1	1	Neutral	3	Good	4	Not available	Agree Strongly	Agree Slightly	Neutral	Neutral	Agree Strongly	Agree Slightly	Neutral	Neutral	Agree Slightly	Disagree Slightly	Neutral	Neutral	Neutral	Neutral	Disagree Slightly	Disagree Slightly	Neutral	Neutral
Female	1	Doctor	0	Junior	UK	0	medicine	0	Yes	1	Intensive Care	4	Yes	1	0	Asymptomatic	Not tested	4	4	13			3	Mixed / Multiple ethnic groups	3	1	No training received	0	Very Good	5	Not available	Agree Slightly	Neutral	Agree Slightly	Agree Slightly	Agree Slightly	Agree Slightly	Agree Slightly	Neutral	Agree Strongly	Disagree Slightly	Disagree Slightly	Agree Slightly	Agree Strongly	Agree Slightly	Neutral	Agree Slightly	Agree Slightly	Agree Slightly
Female	1	Doctor	0	Junior	UK	0	em	4	Yes	1	Emergency Department	5	No	0	0	Asymptomatic	Not tested	3	3	10			2	Black / African / Caribbean / Black British	2	1	Neutral	3	Very Good	5	Not available	Agree Slightly	Disagree Strongly	Agree Strongly	Agree Strongly	Agree Strongly	Agree Strongly	Agree Strongly	Agree Strongly	Agree Slightly	Neutral	Disagree Slightly	Agree Strongly	Agree Slightly	Agree Slightly	Neutral	Neutral	Agree Slightly	Neutral
Male	0	Doctor	0	Junior	UK	0	specialty	6	No	0		0	Yes	1	0	Asymptomatic	Not tested	5	5	9			2	Mixed / Multiple ethnic groups	3	1					Not available	Agree Slightly	Agree Slightly	Disagree Slightly	Agree Slightly	Disagree Slightly	Disagree Slightly	Agree Slightly	Agree Strongly	Agree Slightly	Disagree Strongly	Disagree Slightly	Agree Strongly	Disagree Slightly	Agree Slightly	Agree Slightly	Disagree Slightly	Disagree Slightly	Agree Slightly
Male	0	Non-clinical	3		UK	0	em	4	Yes	1	Emergency Department	5	Yes	1	5	Symptomatic	Tested	6	6	12.5			3	Black / African / Caribbean / Black British	2	1	Very good	5	Good	4	Not available	Agree Strongly	Agree Strongly	Agree Strongly	Agree Strongly	Agree Strongly	Agree Strongly	Agree Strongly	Agree Strongly	Agree Strongly	Agree Strongly	Agree Strongly	Agree Strongly	Agree Strongly	Agree Strongly	Agree Strongly	Agree Strongly	Agree Strongly	Agree Strongly
Female	1	HCA	2		UK	0	Neuroscience	6	No	0		0	No	0	1	Asymptomatic	Tested	3	3	12.5			3	Asian / Asian British	1	1					Not available	Agree Strongly	Neutral	Agree Slightly	Neutral	Agree Strongly	Agree Strongly	Agree Strongly	Agree Slightly	Agree Strongly	Agree Strongly	Neutral	Agree Strongly	Agree Slightly	Agree Strongly	Agree Strongly	Agree Strongly	Agree Strongly	Agree Strongly
Male	0	Non-clinical	3		UK	0	surgery	1	Yes	1	Intensive Care	4	No	0	4	Symptomatic	Tested	3	3	12			2	Mixed / Multiple ethnic groups	3	1	Poor	1	Poor	1	Not available	Neutral	Neutral	Neutral	Agree Slightly	Agree Slightly	Disagree Strongly	Disagree Slightly	Disagree Slightly	Agree Slightly	Disagree Strongly	Disagree Slightly	Disagree Slightly	Neutral	Neutral	Neutral	Neutral	Disagree Slightly	Agree Slightly
Female	1	Non-clinical	3		UK	0	medicine	0	No	0	N/a	0	Yes	1	1	Asymptomatic	Tested	2	2	12.5			3	Black / African / Caribbean / Black British	2	1					Not available	Disagree Slightly	Neutral	Neutral	Agree Slightly	Agree Slightly	Agree Slightly	Agree Slightly	Neutral	Agree Slightly	Agree Slightly	Disagree Slightly	Agree Slightly	Agree Slightly	Neutral	Agree Strongly	Agree Strongly	Agree Strongly	Agree Strongly
Male	0	Non-clinical	3		UK	0	medicine	0	No	0	General Medicine	0	Yes	1	1	Asymptomatic	Tested	3	3	11.5			2	Asian / Asian British	1	1	No training received	0	No training received	0	Not available	Neutral	Neutral	Agree Slightly	Neutral	Neutral	Neutral	Neutral	Neutral	Neutral	Neutral	Neutral	Neutral	Neutral	Neutral	Neutral	Neutral	Neutral	Neutral
Female	1	Non-clinical	3		UK	0	ward	8	No	0		0	No	0	4	Symptomatic	Tested	3	3					Asian / Asian British	1	1					Not available	Agree Strongly	Neutral	Agree Slightly	Agree Slightly	Agree Slightly	Agree Slightly	Agree Strongly	Agree Strongly	Neutral	Agree Slightly	Agree Slightly	Agree Strongly	Agree Strongly	Neutral	Agree Strongly	Agree Strongly	Agree Strongly	Agree Strongly
Female	1	Non-clinical	3		UK	0	theatre	11	No	0		0	Yes	1	5	Symptomatic	Tested	3	3	12			2	Asian / Asian British	1	1					Not available	Agree Strongly	Disagree Strongly	Agree Strongly	Agree Strongly	Agree Strongly	Agree Strongly	Agree Strongly	Agree Strongly	Agree Strongly	Agree Strongly	Disagree Strongly	Agree Strongly	Agree Slightly	Agree Strongly	Agree Strongly	Agree Strongly	Agree Strongly	Agree Strongly
Female	1	Non-clinical	3		UK	0	ward	8	No	0	Surgery	0	No	0	4	Symptomatic	Tested	4	4	12			2	Asian / Asian British	1	1	Good	4	Very Good	5	Not available	Agree Strongly	Disagree Strongly	Agree Strongly	Agree Strongly	Agree Slightly	Agree Slightly	Agree Strongly	Agree Slightly	Agree Slightly	Agree Strongly	Disagree Strongly	Agree Strongly	Agree Slightly	Agree Strongly	Agree Slightly	Agree Strongly	Agree Strongly	Agree Strongly
Female	1	Non-clinical	3		UK	0	specialty	6	No	0		0	No	0	0	Asymptomatic	Not tested	4	4	12			2	White	0	0					Not available	Agree Slightly	Agree Slightly	Agree Strongly	Agree Strongly	Agree Strongly	Agree Slightly	Agree Strongly	Agree Strongly	Agree Strongly	Agree Strongly	Agree Slightly	Agree Strongly	Agree Slightly	Agree Slightly	Neutral	Agree Slightly	Agree Slightly	Neutral
Male	0	Non-clinical	3		UK	0	ward	8	Yes	1	General Medicine	1	N/A	3	0	Asymptomatic	Not tested	2	2	11			2	Mauritian	1	1	No training received	0	No training received	0	Not available	Neutral	Neutral	Agree Slightly	Neutral	Neutral	Agree Slightly	Agree Strongly	Agree Slightly	Neutral	Agree Slightly	Neutral	Agree Slightly	Neutral	Neutral	Agree Slightly	Agree Slightly	Neutral	Agree Slightly
Male	0	Non-clinical	3		UK	0	ward	8	No	0		0	No	0	0	Asymptomatic	Not tested	5	5	7.5			1	White	0	0					Not available	Agree Strongly	Agree Strongly	Agree Strongly	Agree Strongly	Agree Strongly	Agree Strongly	Agree Strongly	Agree Strongly	Agree Strongly	Agree Strongly	Disagree Strongly	Agree Strongly	Agree Strongly	Agree Strongly	Agree Strongly	Agree Strongly	Agree Strongly	Agree Strongly
Male	0	Non-clinical	3		UK	0	non-clinical	12	No	0		0	N/A	3	0	Asymptomatic	Not tested	5	5	8			1	White	0	0					Not available	Not Applicable	Not Applicable	Not Applicable	Not Applicable	Not Applicable	Not Applicable	Agree Strongly	Not Applicable	Agree Strongly	Disagree Slightly	Not Applicable	Not Applicable	Not Applicable	Not Applicable	Neutral	Disagree Slightly	Neutral	Not Applicable
Female	1	Non-clinical	3		UK	0	non-clinical	12	No	0		0	N/A	3	0	Asymptomatic	Not tested	5	5	8			1	White	0	0	Good	4	No training received	0	Not available	Not Applicable	Not Applicable	Not Applicable	Not Applicable	Not Applicable	Not Applicable	Not Applicable	Not Applicable	Not Applicable	Not Applicable	Not Applicable	Not Applicable	Not Applicable	Not Applicable	Agree Strongly	Agree Slightly	Agree Strongly	Not Applicable
Male	0	Nurse	1	Senior	UK	0	specialty	6	No	0		0	No	0	1	Asymptomatic	Tested	4	4	12			2	Asian / Asian British	1	1	No training received	0	No training received	0	Not available	Agree Slightly	Disagree Strongly	Agree Strongly	Agree Strongly	Agree Strongly	Agree Strongly	Agree Strongly	Agree Strongly	Agree Strongly	Agree Strongly	Disagree Strongly	Agree Strongly	Agree Strongly	Agree Strongly	Agree Strongly	Agree Strongly	Agree Strongly	Agree Strongly
Female	1	Nurse	1	Senior	UK	0	itu	2	No	0		0	Yes	1	0	Asymptomatic	Not tested	3	3	12			2	White	0	0					Not available	Agree Slightly	Agree Slightly	Agree Slightly	Disagree Slightly	Disagree Strongly	Agree Strongly	Agree Strongly	Agree Strongly	Agree Slightly	Disagree Slightly	Agree Strongly	Agree Slightly	Disagree Slightly	Disagree Strongly	Neutral	Agree Slightly	Disagree Slightly	Agree Slightly
Male	0	Nurse	1	Senior	UK	0	em	4	Yes	1	Emergency Department	5	Yes	1	1	Asymptomatic	Tested	2	2	12			2	White	0	0	No training received	0	Very Poor	1	Not available	Disagree Slightly	Agree Strongly	Disagree Strongly	Disagree Strongly	Disagree Strongly	Disagree Strongly	Agree Slightly	Disagree Slightly	Agree Slightly	Agree Slightly	Agree Strongly	Disagree Strongly	Disagree Strongly	Disagree Slightly	Disagree Slightly	Disagree Strongly	Disagree Strongly	Disagree Strongly
Female	1	Nurse	1	Senior	UK	0	em	4	Yes	1	Emergency Department	5	No	0	0	Asymptomatic	Not tested	4	4	12			2	Asian / Asian British	1	1	No training received	0	Very Poor	1	Not available	Disagree Slightly	Agree Slightly	Disagree Strongly	Disagree Strongly	Disagree Slightly	Disagree Strongly	Neutral	Neutral	Disagree Slightly	Disagree Strongly	Agree Slightly	Agree Slightly	Agree Slightly	Disagree Slightly	Disagree Slightly	Disagree Strongly	Disagree Strongly	Disagree Strongly
Female	1	Nurse	1	Senior	UK	0	ward	8	No	0	General Medicine	0	No	0	1	Asymptomatic	Tested	3	3	11.5			2	Asian / Asian British	1	1					Not available	Agree Strongly	Neutral	Neutral	Agree Slightly	Agree Slightly	Agree Strongly	Agree Slightly	Agree Slightly	Agree Slightly	Neutral	Neutral	Neutral	Neutral	Agree Slightly	Agree Slightly	Agree Slightly	Agree Slightly	Agree Slightly
Female	1	Nurse	1	Senior	UK	0	theatre	11	No	0		0	Yes	1	5	Symptomatic	Tested	4	4	11			2	Filipino	1	1					Not available	Agree Slightly	Disagree Slightly	Agree Strongly	Agree Strongly	Agree Strongly	Agree Strongly	Neutral	Agree Strongly	Neutral	Agree Strongly	Disagree Slightly	Agree Strongly	Agree Strongly	Agree Slightly	Agree Strongly	Agree Strongly	Agree Slightly	Agree Strongly
Female	1	Nurse	1	Senior	UK	0	specialty	6	Yes	1	FROM HH TO CXH CHEMOTHERAPY DAY UNIT	7	No	0	0	Asymptomatic	Not tested	3	3	5			5	Asian / Asian British	1	1	Very good	5	Very Good	5	Not available	Agree Strongly	Disagree Strongly	Agree Strongly	Agree Strongly	Agree Strongly	Agree Strongly	Agree Strongly	Agree Strongly	Agree Strongly	Agree Strongly	Disagree Strongly	Agree Strongly	Agree Strongly	Agree Strongly	Agree Strongly	Agree Strongly	Agree Strongly	Agree Strongly
Female	1	Nurse	1	Senior	UK	0	opd	9	No	0		0	Yes	1	0	Asymptomatic	Not tested	5	5	10			2	White	0	0					Not available	Agree Strongly	Agree Slightly	Agree Slightly	Agree Strongly	Agree Slightly	Agree Strongly	Agree Strongly	Agree Strongly	Agree Strongly	Disagree Strongly	Disagree Strongly	Disagree Slightly	Agree Slightly	Disagree Strongly	Agree Strongly	Agree Slightly	Agree Strongly	Agree Strongly
Female	1	Nurse	1	Senior	UK	0	specialty	6	No	0		0	N/A	3	0	Asymptomatic	Not tested	4	4	9.38			5	Asian / Asian British	1	1					Not available	Neutral	Neutral	Neutral	Neutral	Disagree Slightly	Neutral	Neutral	Neutral	Neutral	Neutral	Agree Slightly	Neutral	Disagree Slightly	Disagree Slightly	Neutral	Neutral	Neutral	Agree Slightly
Female	1	Nurse	1	Senior	UK	0	medicine	0	No	0		0	Yes	1	1	Asymptomatic	Tested	5	5	12.5			3	Black / African / Caribbean / Black British	2	1					Not available	Agree Strongly	Disagree Strongly	Agree Strongly	Agree Strongly	Agree Strongly	Agree Strongly	Neutral	Agree Strongly	Agree Strongly	Agree Slightly	Neutral	Agree Strongly	Agree Slightly	Neutral	Agree Strongly	Neutral	Agree Strongly	Agree Strongly
Female	1	Nurse	1	Senior	UK	0	ward	8	No	0		0	No	0	0	Asymptomatic	Not tested	5	5	8			1	Maori	1	1					Not available	Agree Strongly	Disagree Slightly	Agree Slightly	Agree Slightly	Agree Strongly	Agree Slightly	Agree Strongly	Not Applicable	Agree Slightly	Neutral	Disagree Slightly	Agree Slightly	Agree Slightly	Agree Slightly	Agree Slightly	Agree Slightly	Agree Slightly	Agree Strongly
Female	1	Nurse	1	Senior	UK	0	research	7	No	0		0	No	0	4	Symptomatic	Tested	Not available		Not available				White	0	0					Not available	Disagree Slightly	Agree Strongly	Disagree Strongly	Agree Slightly	Agree Strongly	Agree Strongly	Disagree Strongly	Not Applicable	Disagree Slightly	Agree Slightly	Disagree Slightly	Disagree Strongly	Disagree Slightly	Disagree Strongly	Agree Slightly	Agree Slightly	Neutral	Agree Slightly
Female	1	Nurse	1	Senior	UK	0	specialty	6	No	0		0	No	0	0	Asymptomatic	Not tested	5	5	8			1	White	0	0					Not available	Not Applicable	Not Applicable	Not Applicable	Not Applicable	Not Applicable	Not Applicable	Not Applicable	Not Applicable	Not Applicable	Not Applicable	Not Applicable	Not Applicable	Not Applicable	Not Applicable	Not Applicable	Not Applicable	Not Applicable	Not Applicable
Female	1	Nurse	1	Senior	UK	0	gp	5	No	0		0	No	0	0	Asymptomatic	Not tested	5	5	7.5			1	White	0	0					Not available	Not Applicable	Not Applicable	Not Applicable	Not Applicable	Not Applicable	Not Applicable	Not Applicable	Not Applicable	Not Applicable	Not Applicable	Not Applicable	Not Applicable	Not Applicable	Not Applicable	Not Applicable	Not Applicable	Not Applicable	Not Applicable
Female	1	Nurse	1	Senior	UK	0	specialty	6	Yes	1	COVID Trials and I am shielding, so working from home	7	N/A	3	0	Asymptomatic	Not tested	3	3	7.5			1	White	0	0	Good	4	Neutral	3	Not available	Neutral	Not Applicable	Not Applicable	Not Applicable	Agree Strongly	Neutral	Agree Slightly	Not Applicable	Not Applicable	Agree Slightly	Not Applicable	Not Applicable	Not Applicable	Agree Slightly	Agree Slightly	Not Applicable	Not Applicable	Not Applicable
Female	1	Nurse	1	Senior	UK	0	surgery	1	Yes	1	Intensive Care	4	No	0	0	Asymptomatic	Not tested	3	3	12			2	White	0	0	Good	4	Very Good	5	Not available	Agree Strongly	Disagree Strongly	Agree Strongly	Agree Strongly	Agree Strongly	Agree Strongly	Agree Strongly	Agree Strongly	Agree Strongly	Agree Slightly	Disagree Slightly	Agree Strongly	Agree Slightly	Agree Strongly	Agree Strongly	Agree Strongly	Agree Strongly	Agree Strongly
Male	0	Nurse	1	Senior	UK	0	specialty	6	No	0		0	No	0	0	Asymptomatic	Not tested	5	5	8			1	White	0	0					Not available	Neutral	Disagree Strongly	Disagree Slightly	Agree Strongly	Agree Strongly	Agree Strongly	Neutral	Agree Strongly	Agree Strongly	Agree Strongly	Disagree Strongly	Agree Strongly	Agree Slightly	Neutral	Agree Strongly	Agree Slightly	Agree Strongly	Agree Strongly
Female	1	Nurse	1	Senior	UK	0	specialty	6	No	0		0	No	0	0	Asymptomatic	Not tested	4	4	7.5			1	White	0	0					Not available	Agree Strongly	Disagree Slightly	Agree Slightly	Agree Slightly	Agree Strongly	Agree Slightly	Agree Strongly	Neutral	Agree Strongly	Agree Slightly	Neutral	Agree Slightly	Disagree Slightly	Disagree Slightly	Disagree Slightly	Disagree Strongly	Agree Slightly	Agree Slightly
Female	1	Nurse	1	Senior	UK	0	specialty	6	No	0		0	No	0	0	Asymptomatic	Not tested	3	3	7			1	White	0	0					Not available	Neutral	Disagree Strongly	Not Applicable	Not Applicable	Agree Strongly	Agree Slightly	Agree Slightly	Neutral	Agree Strongly	Agree Strongly	Disagree Strongly	Agree Strongly	Agree Slightly	Agree Slightly	Agree Strongly	Agree Slightly	Agree Strongly	Agree Strongly
Female	1	Nurse	1	Senior	UK	0	surgery	1	No	0		0	Yes	1	0	Asymptomatic	Not tested	3	3	12.5			3	White	0	0					Not available	Agree Strongly	Disagree Strongly	Agree Strongly	Agree Strongly	Agree Strongly	Agree Strongly	Agree Strongly	Agree Strongly	Agree Strongly	Agree Strongly	Disagree Strongly	Agree Strongly	Agree Strongly	Agree Strongly	Agree Strongly	Agree Strongly	Agree Strongly	Agree Strongly
Female	1	Nurse	1	Senior	UK	0	ward	8	No	0		0	No	0	0	Asymptomatic	Not tested	3	3	12			2	Asian / Asian British	1	1					Not available	Agree Strongly	Disagree Slightly	Agree Strongly	Agree Strongly	Agree Strongly	Agree Strongly	Agree Slightly	Agree Strongly	Agree Slightly	Agree Slightly	Disagree Slightly	Agree Strongly	Agree Strongly	Agree Slightly	Agree Slightly	Agree Slightly	Agree Slightly	Agree Strongly
Male	0	Nurse	1	Senior	UK	0	surgery	1	Yes	1	General Medicine	1	Yes	1	0	Asymptomatic	Not tested	4	4	12			2	White	0	0	Poor	1	Poor	1	Not available	Neutral	Neutral	Disagree Slightly	Disagree Slightly	Disagree Slightly	Disagree Slightly	Agree Slightly	Neutral	Agree Slightly	Disagree Slightly	Disagree Slightly	Disagree Slightly	Disagree Slightly	Disagree Slightly	Agree Slightly	Disagree Slightly	Agree Slightly	Agree Slightly
Female	1	Nurse	1	Senior	UK	0	ward	8	No	0		0	Yes	1	5	Symptomatic	Tested	5	5	12			2	Asian / Asian British	1	1					Not available	Neutral	Agree Slightly	Agree Slightly	Neutral	Neutral	Agree Slightly	Agree Slightly	Agree Slightly	Agree Strongly	Neutral	Disagree Slightly	Agree Strongly	Agree Strongly	Agree Slightly	Neutral	Neutral	Agree Slightly	Neutral
Female	1	Nurse	1	Senior	UK	0	medicine	0	No	0		0	Yes	1	0	Asymptomatic	Not tested	4	4	11.5			2	Asian / Asian British	1	1					Not available	Agree Strongly	Disagree Strongly	Agree Strongly	Agree Strongly	Agree Strongly	Agree Strongly	Agree Strongly	Agree Strongly	Agree Strongly	Agree Strongly	Disagree Strongly	Agree Strongly	Agree Strongly	Agree Strongly	Agree Strongly	Agree Strongly	Agree Strongly	Agree Strongly
Male	0	Nurse	1	Senior	UK	0	medicine	0	Yes	1	Surgery	3	Yes	1	0	Asymptomatic	Not tested	4	4	12			2	White	0	0	Neutral	3	Poor	1	Not available	Neutral	Neutral	Neutral	Disagree Slightly	Neutral	Disagree Slightly	Disagree Slightly	Agree Slightly	Agree Slightly	Disagree Slightly	Disagree Slightly	Agree Strongly	Agree Slightly	Agree Slightly	Agree Strongly	Agree Slightly	Agree Slightly	Neutral
Male	0	Nurse	1	Senior	UK	0	ward	8	No	0	Not applicable	0	Yes	1	0	Asymptomatic	Not tested	4	4	12.5			3	Asian / Asian British	1	1					Not available	Agree Strongly	Disagree Strongly	Agree Strongly	Agree Strongly	Agree Strongly	Agree Strongly	Agree Strongly	Agree Strongly	Agree Strongly	Agree Slightly	Disagree Slightly	Agree Strongly	Agree Strongly	Agree Strongly	Agree Slightly	Agree Slightly	Agree Slightly	Agree Slightly
Female	1	Nurse	1	Senior	UK	0	ward	8	Yes	1	Intensive Care	4	Yes	1	3	I have lost my sense of taste and smell since March but never been tested	I have lost my sense of taste and smell since March but never been tested	4	4	13			3	White	0	0	Good	4	Very Poor	1	Not available	Agree Slightly	Disagree Strongly	Agree Strongly	Agree Strongly	Disagree Strongly	Agree Strongly	Agree Strongly	Agree Strongly	Disagree Strongly	Agree Slightly	Disagree Strongly	Agree Strongly	Agree Strongly	Disagree Slightly	Agree Strongly	Agree Strongly	Agree Slightly	Agree Slightly
Male	0	Nurse	1	Senior	UK	0	ward	8	No	0		0	No	0	0	Asymptomatic	Not tested	1	1	11.5			2	Asian / Asian British	1	1	Very good	5			Not available	Agree Strongly	Disagree Strongly	Agree Strongly	Agree Strongly	Agree Strongly	Agree Strongly	Agree Strongly	Agree Strongly	Agree Strongly	Agree Strongly	Disagree Strongly	Agree Strongly	Agree Strongly	Agree Strongly	Agree Strongly	Agree Strongly	Agree Strongly	Agree Strongly
Female	1	Nurse	1	Senior	UK	0	surgery	1	No	0		0	No	0	1	Asymptomatic	Tested	4	4	11.5			2	White	0	0					Not available	Agree Strongly	Disagree Strongly	Agree Strongly	Agree Slightly	Agree Strongly	Agree Strongly	Agree Strongly	Agree Strongly	Agree Strongly	Disagree Slightly	Disagree Slightly	Agree Slightly	Agree Slightly	Neutral	Agree Slightly	Agree Slightly	Agree Strongly	Agree Strongly
Female	1	Nurse	1	Senior	UK	0	medicine	0	Yes	1	General Practice / Primary Care	7	No	0	4	Symptomatic	Tested	7	7	11.5			2	Asian / Asian British	1	1	Good	4	Good	4	Not available	Neutral	Neutral	Neutral	Agree Slightly	Agree Slightly	Neutral	Neutral	Disagree Slightly	Agree Slightly	Agree Slightly	Agree Slightly	Agree Slightly	Neutral	Agree Slightly	Neutral	Agree Slightly	Neutral	Neutral
Female	1	Nurse	1	Senior	UK	0	ward	8	Yes	1	Surgery	3	No	0	1	Asymptomatic	Tested	7	7	11.5			2	Asian / Asian British	1	1	Very good	5	Very Good	5	Not available	Neutral	Agree Slightly	Agree Slightly	Neutral	Agree Slightly	Agree Strongly	Neutral	Disagree Slightly	Neutral	Agree Slightly	Agree Slightly	Neutral	Neutral	Agree Slightly	Agree Slightly	Neutral	Agree Slightly	Disagree Slightly
Female	1	Nurse	1	Senior	UK	0	specialty	6	No	0		0	No	0	1	Asymptomatic	Tested	1	1	12			2	Asian / Asian British	1	1					Not available	Agree Strongly	Disagree Slightly	Agree Strongly	Agree Strongly	Agree Strongly	Agree Strongly	Agree Strongly	Agree Strongly	Agree Strongly	Agree Strongly	Disagree Slightly	Agree Strongly	Agree Strongly	Agree Slightly	Agree Strongly	Agree Strongly	Agree Strongly	Agree Strongly
Female	1	Nurse	1	Senior	UK	0	ward	8	Yes	1	General Medicine	1	No	0	1	Asymptomatic	Tested	3	3	12.5			3	Asian / Asian British	1	1	No training received	0	Neutral	3	Not available	Agree Strongly	Disagree Strongly	Agree Strongly	Agree Strongly	Agree Strongly	Agree Strongly	Agree Strongly	Agree Strongly	Agree Strongly	Neutral	Disagree Slightly	Agree Strongly	Agree Strongly	Agree Strongly	Agree Strongly	Agree Slightly	Agree Strongly	Agree Strongly
Male	0	Nurse	1	Senior	UK	0	ward	8	No	0		0	No	0	0	Asymptomatic	Not tested	3	3	12.5			3	White	0	0					Not available	Agree Slightly	Agree Slightly	Agree Slightly	Agree Strongly	Agree Strongly	Agree Strongly	Agree Slightly	Agree Slightly	Agree Strongly	Agree Strongly	Neutral	Agree Slightly	Agree Slightly	Agree Slightly	Agree Strongly	Agree Strongly	Agree Strongly	Agree Strongly
Male	0	Nurse	1	Senior	UK	0	ward	8	No	0		0	No	0	1	Asymptomatic	Tested	3	3	11.5			2	Asian / Asian British	1	1					Not available	Neutral	Neutral	Neutral	Agree Slightly	Neutral	Neutral	Neutral	Neutral	Neutral	Neutral	Neutral	Agree Slightly	Neutral	Neutral	Neutral	Neutral	Neutral	Neutral
Female	1	Nurse	1	Senior	UK	0	surgery	1	No	0		0	No	0	1	Asymptomatic	Tested	3	3	11.5			2	White	0	0					Not available	Neutral	Neutral	Neutral	Neutral	Neutral	Neutral	Neutral	Neutral	Neutral	Neutral	Neutral	Neutral	Neutral	Neutral	Neutral	Neutral	Agree Slightly	Agree Slightly
Female	1	Nurse	1	Senior	UK	0	medicine	0	Yes	1	Emergency Department	5	Yes	1	0	Asymptomatic	Not tested	3	3					Asian / Asian British	1	1	Neutral	3	Neutral	3	Not available	Agree Slightly	Neutral	Neutral	Agree Strongly	Agree Slightly	Neutral	Neutral	Agree Slightly	Neutral	Agree Strongly	Disagree Slightly	Neutral	Neutral	Neutral	Neutral	Neutral	Neutral	Neutral
Female	1	Nurse	1	Senior	UK	0	medicine	0	No	0		0	No	0	1	Asymptomatic	Tested			11.5			2	Black / African / Caribbean / Black British	2	1					Not available	Neutral	Neutral	Neutral	Neutral	Neutral	Neutral	Neutral	Agree Slightly	Disagree Slightly	Neutral	Neutral	Neutral	Neutral	Neutral	Neutral	Neutral	Neutral	Neutral
Female	1	Nurse	1	Senior	UK	0	ward	8	No	0		0	No	0	1	Asymptomatic	Tested	3	3	11.5			2	Black / African / Caribbean / Black British	2	1					Not available	Neutral	Agree Slightly	Neutral	Neutral	Neutral	Neutral	Neutral	Agree Slightly	Neutral	Neutral	Agree Slightly	Agree Slightly	Neutral	Neutral	Neutral	Neutral	Neutral	Agree Slightly
Female	1	Nurse	1	Senior	UK	0	ward	8	Yes	1	General Practice / Primary Care	7	No	0	4	Symptomatic	Tested	7	7	11.5			2	Asian / Asian British	1	1	Good	4	Neutral	3	Not available	Neutral	Agree Slightly	Agree Strongly	Neutral	Disagree Slightly	Neutral	Agree Slightly	Neutral	Agree Slightly	Neutral	Agree Slightly	Agree Strongly	Agree Slightly	Agree Slightly	Neutral	Neutral	Agree Slightly	Agree Slightly
Female	1	Nurse	1	Senior	UK	0	ward	8	No	0		0	No	0	1	Asymptomatic	Tested	3	3	11.5			2	White	0	0					Not available	Neutral	Neutral	Neutral	Neutral	Neutral	Neutral	Neutral	Not Applicable	Not Applicable	Agree Slightly	Agree Slightly	Agree Slightly	Agree Slightly	Neutral	Neutral	Neutral	Neutral	Neutral
Male	0	Nurse	1	Senior	UK	0	specialty	6	No	0		0	No	0	1	Asymptomatic	Tested	3	3	11.5			2	White	0	0					Not available	Neutral	Agree Slightly	Neutral	Neutral	Neutral	Disagree Slightly	Neutral	Neutral	Neutral	Neutral	Agree Strongly	Neutral	Neutral	Neutral	Neutral	Neutral	Neutral	Neutral
Female	1	Nurse	1	Senior	UK	0	ward	8	No	0	Surgery	0	No	0	1	Asymptomatic	Tested	3	3	11.5			2	Asian / Asian British	1	1					Not available	Neutral	Agree Slightly	Agree Strongly	Neutral	Neutral	Neutral	Neutral	Neutral	Neutral	Neutral	Agree Slightly	Agree Slightly	Agree Slightly	Agree Slightly	Neutral	Neutral	Neutral	Neutral
Prefer not to say	2	Nurse	1	Senior	UK	0	surgery	1	No	0	Surgery	0	Yes	1	1	Asymptomatic	Tested	3	3	11.5			2	White	0	0					Not available	Neutral	Agree Slightly	Neutral	Neutral	Neutral	Disagree Slightly	Neutral	Neutral	Neutral	Agree Slightly	Agree Slightly	Agree Slightly	Neutral	Neutral	Agree Slightly	Agree Slightly	Agree Slightly	Agree Slightly
Female	1	Nurse	1	Senior	UK	0	ward	8	No	0	N/A	0	Yes	1	5	Symptomatic	Tested	2	2	12			2	White	0	0	Neutral	3	Neutral	3	Not available	Agree Strongly	Disagree Strongly	Agree Strongly	Agree Strongly	Agree Strongly	Agree Strongly	Agree Strongly	Agree Strongly	Agree Strongly	Agree Strongly	Disagree Strongly	Agree Strongly	Agree Strongly	Agree Strongly	Agree Strongly	Agree Strongly	Agree Strongly	Agree Strongly
Male	0	Nurse	1	Senior	UK	0	medicine	0	No	0		0	No	0	0	Asymptomatic	Not tested			11.5			2	Black / African / Caribbean / Black British	2	1					Not available	Agree Slightly	Neutral	Neutral	Agree Slightly	Agree Slightly	Agree Slightly	Agree Strongly	Agree Strongly	Agree Slightly	Neutral	Agree Slightly	Neutral	Disagree Slightly	Agree Slightly	Neutral	Neutral	Agree Slightly	Neutral
Female	1	Nurse	1	Senior	UK	0	theatre	11	No	0		0	Yes	1	1	Asymptomatic	Tested	4	4	11			2	Black / African / Caribbean / Black British	2	1					Not available	Agree Slightly	Disagree Slightly	Neutral	Agree Strongly	Agree Slightly	Disagree Slightly	Agree Slightly	Agree Slightly	Neutral	Disagree Slightly	Agree Slightly	Neutral	Neutral	Agree Slightly	Agree Slightly	Disagree Slightly	Agree Slightly	Agree Slightly
Female	1	Nurse	1	Senior	UK	0	theatre	11	No	0		0	Yes	1	0	Asymptomatic	Not tested	4	4	11			2	Black / African / Caribbean / Black British	2	1					Not available	Agree Slightly	Disagree Slightly	Agree Slightly	Not Applicable	Disagree Slightly	Agree Strongly	Agree Strongly	Agree Strongly	Agree Slightly	Agree Slightly	Neutral	Agree Strongly	Agree Strongly	Agree Strongly	Agree Strongly	Neutral	Agree Strongly	Disagree Strongly
Female	1	Nurse	1	Senior	UK	0	ward	8	Yes	1	General Medicine	1	No	0	1	Asymptomatic	Tested	1	1	12			2	Black / African / Caribbean / Black British	2	1	No training received	0	Good	4	Not available	Disagree Strongly	Disagree Strongly	Disagree Strongly	Disagree Slightly	Neutral	Disagree Slightly	Agree Strongly	Agree Strongly	Agree Strongly	Disagree Strongly	Disagree Strongly	Agree Strongly	Agree Strongly	Neutral	Agree Strongly	Agree Strongly	Agree Strongly	Agree Strongly
Prefer not to say	2	Nurse	1	Senior	UK	0	surgery	1	Yes	1	Surgery	3	No	0	1	Asymptomatic	Tested	7	7	11.5			2	Black / African / Caribbean / Black British	2	1	Good	4	Good	4	Not available	Agree Slightly	Neutral	Agree Slightly	Neutral	Neutral	Agree Slightly	Agree Strongly	Neutral	Agree Slightly	Neutral	Agree Strongly	Agree Strongly	Neutral	Neutral	Agree Strongly	Neutral	Agree Slightly	Agree Slightly
Male	0	Nurse	1	Senior	UK	0	Ward	8	No	0	Surgery	0	No	0	1	Asymptomatic	Tested	7	7	11.5			2	Black / African / Caribbean / Black British	2	1	Good	4	Very Good	5	Not available	Neutral	Agree Slightly	Agree Slightly	Agree Slightly	Neutral	Disagree Slightly	Neutral	Neutral	Agree Slightly	Neutral	Agree Slightly	Agree Slightly	Neutral	Neutral	Neutral	Neutral	Neutral	Neutral
Female	1	Nurse	1	Senior	UK	0	ward	8	Yes	1	Surgery	3	No	0	0	Asymptomatic	Not tested	3	3	11.5			2	Asian / Asian British	1	1	Good	4	Good	4	Not available	Neutral	Not Applicable	Not Applicable	Neutral	Agree Slightly	Agree Slightly	Neutral	Not Applicable	Disagree Slightly	Neutral	Not Applicable	Agree Strongly	Agree Strongly	Not Applicable	Agree Strongly	Agree Strongly	Agree Slightly	Agree Strongly
Female	1	Nurse	1	Senior	UK	0	theatre	11	No	0		0	No	0	1	Asymptomatic	Tested	3	3	11.5			2	Black / African / Caribbean / Black British	2	1					Not available	Neutral	Neutral	Agree Slightly	Neutral	Neutral	Agree Slightly	Neutral	Not Applicable	Agree Slightly	Neutral	Agree Slightly	Agree Slightly	Agree Slightly	Agree Slightly	Neutral	Neutral	Neutral	Neutral
Female	1	Nurse	1	Senior	UK	0	surgery	1	No	0		0	No	0	1	Asymptomatic	Tested			11.5			2	Asian / Asian British	1	1					Not available	Neutral	Agree Strongly	Agree Slightly	Agree Slightly	Agree Slightly	Neutral	Neutral	Agree Slightly	Agree Slightly	Neutral	Agree Slightly	Agree Strongly	Agree Slightly	Agree Slightly	Neutral	Agree Slightly	Agree Slightly	Neutral
Female	1	Nurse	1	Senior	UK	0	ward	8	No	0		0	No	0	4	Symptomatic	Tested			11.5			2	Black / African / Caribbean / Black British	2	1					Not available	Neutral	Neutral	Not Applicable	Neutral	Neutral	Agree Slightly	Agree Slightly	Not Applicable	Not Applicable	Disagree Strongly	Disagree Strongly	Agree Strongly	Neutral	Agree Slightly	Neutral	Neutral	Neutral	Neutral
Female	1	Nurse	1	Senior	UK	0	surgery	1	No	0	Surgery	0	No	0	1	Asymptomatic	Tested			11.5			2	Black / African / Caribbean / Black British	2	1					Not available	Neutral	Agree Slightly	Agree Slightly	Neutral	Agree Slightly	Neutral	Neutral	Not Applicable	Agree Strongly	Neutral	Agree Slightly	Neutral	Neutral	Agree Slightly	Agree Slightly	Neutral	Neutral	Agree Slightly
Female	1	Nurse	1	Senior	UK	0	surgery	1	No	0		0	No	0	1	Asymptomatic	Tested	3	3	11.5			2	White	0	0					Not available	Neutral	Neutral	Neutral	Neutral	Agree Slightly	Neutral	Neutral	Not Applicable	Disagree Slightly	Neutral	Agree Slightly	Neutral	Neutral	Neutral	Neutral	Neutral	Neutral	Neutral
Prefer not to say	2	Nurse	1	Senior	UK	0	ward	8	No	0		0	No	0	1	Asymptomatic	Tested	3	3	11.5			2	Mixed / Multiple ethnic groups	3	1					Not available	Neutral	Neutral	Not Applicable	Agree Slightly	Disagree Slightly	Disagree Slightly	Neutral	Not Applicable	Neutral	Neutral	Agree Slightly	Agree Slightly	Agree Slightly	Agree Slightly	Neutral	Agree Slightly	Neutral	Neutral
Male	0	Nurse	1	Senior	UK	0	medicine	0	No	0	Ward	0	No	0	0	Asymptomatic	Not tested	3	3	11.5			2	White	0	0					Not available	Neutral	Neutral	Neutral	Neutral	Agree Slightly	Neutral	Neutral	Neutral	Neutral	Neutral	Agree Slightly	Agree Strongly	Neutral	Neutral	Neutral	Agree Strongly	Neutral	Neutral
Female	1	Nurse	1	Senior	UK	0	surgery	1	No	0		0	No	0	1	Asymptomatic	Tested	3	3	11.5			2	Asian / Asian British	1	1					Not available	Neutral	Agree Slightly	Agree Slightly	Neutral	Neutral	Agree Slightly	Agree Strongly	Agree Slightly	Not Applicable	Neutral	Neutral	Agree Strongly	Agree Slightly	Neutral	Neutral	Agree Strongly	Agree Strongly	Agree Strongly
Female	1	Nurse	1	Senior	UK	0	ward	8	No	0		0	Don't Know	2	4	Symptomatic	Tested	3	3	12			2	Black / African / Caribbean / Black British	2	1					Not available	Agree Strongly	Neutral	Agree Strongly	Agree Strongly	Agree Strongly	Neutral	Agree Strongly	Agree Strongly	Agree Strongly	Agree Slightly	Neutral	Agree Strongly	Agree Strongly	Agree Strongly	Neutral	Neutral	Neutral	Neutral
Female	1	Nurse	1	Senior	UK	0	surgery	1	No	0		0	Don't Know	2	1	Asymptomatic	Tested	3	3	11.5			2	Mixed / Multiple ethnic groups	3	1					Not available	Neutral	Neutral	Neutral	Neutral	Neutral	Neutral	Neutral	Not Applicable	Disagree Slightly	Neutral	Agree Strongly	Agree Slightly	Neutral	Agree Slightly	Neutral	Neutral	Neutral	Neutral
Female	1	Nurse	1	Senior	UK	0	medicine	0	Yes	1	Surgery	3	No	0	4	Symptomatic	Tested	3	3	11.5			2	Mixed / Multiple ethnic groups	3	1	No training received	0	Neutral	3	Not available	Neutral	Agree Slightly	Agree Strongly	Neutral	Agree Strongly	Agree Strongly	Neutral	Not Applicable	Not Applicable	Agree Strongly	Agree Slightly	Neutral	Agree Slightly	Not Applicable	Neutral	Neutral	Agree Slightly	Agree Slightly
Female	1	Nurse	1	Senior	UK	0	surgery	1	No	0	Surgery	0	No	0	1	Asymptomatic	Tested	3	3	11.5			2	Black / African / Caribbean / Black British	2	1					Not available	Neutral	Neutral	Neutral	Neutral	Neutral	Neutral	Neutral	Not Applicable	Not Applicable	Agree Slightly	Agree Slightly	Agree Strongly	Neutral	Agree Slightly	Neutral	Neutral	Neutral	Neutral
Female	1	Nurse	1	Senior	UK	0	surgery	1	No	0		0	No	0	1	Asymptomatic	Tested	3	3	11.5			2	Black / African / Caribbean / Black British	2	1					Not available	Agree Slightly	Agree Slightly	Not Applicable	Agree Slightly	Agree Slightly	Neutral	Agree Slightly	Agree Slightly	Disagree Strongly	Agree Slightly	Agree Strongly	Agree Slightly	Neutral	Agree Slightly	Neutral	Agree Slightly	Agree Slightly	Agree Slightly
Male	0	Nurse	1	Senior	UK	0	ward	8	Yes	1	General Medicine	1	No	0	1	Asymptomatic	Tested	3	3	11.5			2	Mixed / Multiple ethnic groups	3	1	Good	4	Good	4	Not available	Neutral	Neutral	Not Applicable	Agree Slightly	Neutral	Neutral	Neutral	Not Applicable	Neutral	Neutral	Neutral	Agree Slightly	Neutral	Neutral	Neutral	Neutral	Neutral	Neutral
Female	1	Nurse	1	Senior	UK	0	ward	8	No	0		0	No	0	1	Asymptomatic	Tested	3	3	11.5			2	Asian / Asian British	1	1					Not available	Neutral	Neutral	Agree Slightly	Neutral	Agree Slightly	Neutral	Neutral	Not Applicable	Neutral	Neutral	Neutral	Neutral	Neutral	Agree Strongly	Neutral	Neutral	Neutral	Neutral
Female	1	AHP	2		UK	0	medicine	0	Yes	1	N/A	7	No	0	1	Asymptomatic	Tested	5	5	10			2	Asian / Asian British	1	1					Not available	Agree Strongly	Disagree Slightly	Agree Strongly	Agree Strongly	Agree Strongly	Agree Slightly	Agree Slightly	Agree Strongly	Agree Strongly	Agree Slightly	Disagree Slightly	Agree Slightly	Agree Slightly	Agree Slightly	Agree Strongly	Agree Strongly	Agree Strongly	Agree Strongly
Female	1	AHP	2		UK	0	specialty	6	No	0		0	Don't Know	2	0	Asymptomatic	Not tested	3	3	16.5			2	White	0	0					Not available	Not Applicable	Agree Slightly	Disagree Slightly	Disagree Slightly	Disagree Slightly	Agree Strongly	Neutral	Agree Slightly	Agree Strongly	Agree Slightly	Agree Strongly	Agree Strongly	Agree Strongly	Disagree Slightly	Agree Strongly	Agree Slightly	Agree Slightly	Agree Strongly
Male	0	AHP	2		UK	0	ward	8	Yes	1	General Medicine	1	Yes	1	1	Asymptomatic	Tested	5	5	7.5			1	Mixed / Multiple ethnic groups	3	1	Very good	5	Very Good	5	Not available	Agree Strongly	Disagree Strongly	Agree Strongly	Agree Strongly	Agree Strongly	Agree Strongly	Agree Strongly	Neutral	Agree Strongly	Agree Strongly	Disagree Strongly	Agree Strongly	Agree Slightly	Agree Slightly	Agree Strongly	Agree Slightly	Agree Strongly	Agree Strongly
Female	1	Non-clinical	3	Ward Administrator	UK	0	non-clinical	12	No	0		0	Yes	1	4	Symptomatic	Tested	5	5												Not available	Agree Strongly	Agree Slightly	Not Applicable	Not Applicable	Not Applicable	Agree Strongly	Agree Slightly	Agree Strongly	Agree Strongly	Agree Strongly	Agree Slightly	Agree Strongly	Not Applicable	Agree Strongly	Agree Strongly	Agree Strongly	Agree Strongly	Agree Strongly
Female	1	AHP	2		UK	0	ward	8	No	0		0	Yes	1	0	Asymptomatic	Not tested	5	5	8			1	White	0	0					Not available	Agree Strongly	Disagree Slightly	Agree Slightly	Agree Strongly	Agree Strongly	Agree Strongly	Agree Strongly	Agree Strongly	Agree Strongly	Agree Slightly	Disagree Slightly	Agree Slightly	Neutral	Agree Strongly	Agree Slightly	Agree Slightly	Agree Slightly	Agree Strongly
Female	1	AHP	2		UK	0	ward	8	Yes	1	Intensive Care	4	Yes	1	0	Asymptomatic	Not tested	5	5	12.5			3	White	0	0	Neutral	3	Good	4	Not available	Agree Strongly	Disagree Slightly	Agree Slightly	Agree Slightly	Agree Slightly	Agree Strongly	Agree Slightly	Agree Slightly	Agree Slightly	Agree Slightly	Disagree Slightly	Agree Slightly	Agree Slightly	Agree Slightly	Agree Strongly	Agree Strongly	Agree Slightly	Agree Strongly
Male	0	Doctor	0	Senior	Other	3	gp	5	No	0	General Practice / Primary Care	0	Don't Know	2	1	Asymptomatic	Tested	5	5	10			2	Mixed / Multiple ethnic groups	3	1	No training received	0	No training received	0	Not available	Not Applicable	Agree Slightly	Disagree Slightly	Agree Strongly	Agree Strongly	Agree Strongly	Neutral	Agree Strongly	Disagree Strongly	Agree Strongly	Agree Slightly	Disagree Slightly	Agree Strongly	Disagree Strongly	Disagree Strongly	Disagree Strongly	Disagree Strongly	Disagree Strongly
Female	1	Doctor	0	Senior	Other	3	surgery	1	Yes	1	COVID-19 Task Force	1	No	0	0	Asymptomatic	Not tested	5	5	9			2	Asian / Asian British	1	0	Very good	5	Very Good	5	Not available	Agree Strongly	Disagree Strongly	Agree Strongly	Agree Strongly	Agree Strongly	Agree Strongly	Agree Strongly	Agree Strongly	Agree Strongly	Agree Strongly	Disagree Strongly	Agree Strongly	Agree Strongly	Agree Strongly	Agree Strongly	Agree Strongly	Agree Strongly	Agree Strongly
Female	1	Doctor	0	Junior	Other	3	em	4	Yes	1	Surgery	3	Don't Know	2	3	Symptomatic	Not tested	5	5	12			2	Mixed / Multiple ethnic groups	3	1	No training received	0	Very Poor	1	Not available	Agree Strongly	Disagree Slightly	Agree Slightly	Agree Strongly	Agree Strongly	Agree Strongly	Agree Slightly	Neutral	Neutral	Neutral	Disagree Slightly	Agree Slightly	Agree Slightly	Disagree Strongly	Disagree Slightly	Agree Slightly	Disagree Strongly	Agree Slightly
Male	0	Doctor	0	Senior	UK	0	surgery	1	Yes	1	Intensive Care	4	No	0	0	Asymptomatic	Not tested	2	2	8			1	White	0	0	Poor	1	Good	4	Not available	Neutral	Disagree Slightly	Agree Slightly	Agree Strongly	Agree Strongly	Agree Strongly	Agree Strongly	Agree Slightly	Agree Strongly	Agree Slightly	Agree Slightly	Agree Strongly	Agree Strongly	Agree Slightly	Agree Strongly	Neutral	Neutral	Agree Slightly
Male	0	Doctor	0	Senior	UK	0	surgery	1	No	0		0	Yes	1	0	Asymptomatic	Not tested	5	5	12			2	White	0	0					Not available	Agree Slightly	Disagree Slightly	Agree Strongly	Agree Strongly	Agree Strongly	Agree Strongly	Agree Strongly	Agree Strongly	Agree Strongly	Agree Strongly	Disagree Strongly	Agree Strongly	Agree Strongly	Agree Slightly	Agree Slightly	Neutral	Agree Slightly	Agree Slightly
Female	1	Doctor	0	Senior	UK	0	specialty	6	No	0		0	Yes	1	0	Asymptomatic	Not tested	4	4	10			2	White	0	0					Not available	Not Applicable	Disagree Strongly	Agree Strongly	Agree Strongly	Agree Strongly	Agree Strongly	Agree Strongly	Agree Strongly	Agree Strongly	Agree Strongly	Disagree Slightly	Agree Slightly	Agree Slightly	Agree Strongly	Agree Strongly	Agree Strongly	Agree Strongly	Agree Strongly
Female	1	Doctor	0	Junior	UK	0	medicine	0	No	0		0	Yes	1	2	Asymptomatic	Tested	5	5	10			2	White	0	0	Good	4			Not available	Agree Slightly	Disagree Strongly	Agree Slightly	Agree Strongly	Disagree Slightly	Agree Slightly	Agree Strongly	Agree Slightly	Agree Slightly	Agree Slightly	Disagree Slightly	Agree Slightly	Agree Slightly	Agree Slightly	Agree Strongly	Agree Strongly	Agree Strongly	Agree Strongly
Female	1	Doctor	0	Junior	UK	0	em	4	No	0		0	Yes	1	0	Asymptomatic	Not tested	3	3	10			2	Asian / Asian British	1	1					Not available	Agree Strongly	Disagree Slightly	Agree Slightly	Agree Strongly	Agree Strongly	Agree Strongly	Agree Strongly	Agree Strongly	Agree Slightly	Agree Slightly	Disagree Slightly	Agree Slightly	Agree Slightly	Agree Slightly	Agree Slightly	Agree Strongly	Agree Strongly	Agree Strongly
Female	1	Doctor	0	Junior	UK	0	surgery	1	Yes	1	General Medicine	1	Yes	1	5	Prev symptomatic COVID19 positive. Now post infection.	Prev symptomatic COVID19 positive. Now post infection.	3	3	12			2	Mixed / Multiple ethnic groups	3	1	Neutral	3	Good	4	Not available	Agree Slightly	Agree Strongly	Neutral	Agree Slightly	Neutral	Agree Slightly	Agree Slightly	Not Applicable	Disagree Slightly	Disagree Strongly	Neutral	Not Applicable	Not Applicable	Neutral	Agree Slightly	Agree Strongly	Agree Strongly	Agree Strongly
Male	0	Doctor	0	Junior	UK	0	em	4	No	0		0	Yes	1	0	Asymptomatic	Not tested	5	5	10			2	White	0	0					Not available	Not Applicable	Agree Slightly	Agree Slightly	Agree Slightly	Agree Strongly	Disagree Slightly	Agree Strongly	Agree Strongly	Agree Strongly	Neutral	Neutral	Agree Strongly	Agree Strongly	Agree Slightly	Disagree Slightly	Disagree Strongly	Neutral	Neutral
Female	1	Non-clinical	3		UK	0	em	4	Yes	1	Emergency Department	5	Yes	1	1	Asymptomatic	Tested	5	5	12			2				No training received	0	No training received	0	Not available	Neutral	Neutral	Neutral	Agree Slightly	Agree Slightly	Neutral	Agree Slightly	Agree Slightly	Agree Strongly	Disagree Slightly	Neutral	Neutral	Agree Slightly	Neutral	Agree Slightly	Disagree Slightly	Disagree Slightly	Agree Slightly
Female	1	Non-clinical	3		UK	0	non-clinical	12	No	0		0	No	0	0	Asymptomatic	Not tested	5	5	10			2	White	0	0					Not available	Not Applicable	Not Applicable	Not Applicable	Not Applicable	Disagree Slightly	Not Applicable	Agree Strongly	Agree Strongly	Not Applicable	Disagree Strongly	Not Applicable	Agree Strongly	Not Applicable	Disagree Slightly	Agree Slightly	Neutral	Agree Slightly	Not Applicable
Female	1	Non-clinical	3		UK	0	non-clinical	12	No	0		0	N/A	3	0	Asymptomatic	Not tested							Black / African / Caribbean / Black British	2	1					Not available	Not Applicable	Not Applicable	Not Applicable	Not Applicable	Not Applicable	Not Applicable	Not Applicable	Not Applicable	Not Applicable	Not Applicable	Not Applicable	Not Applicable	Not Applicable	Not Applicable	Agree Strongly	Agree Strongly	Agree Strongly	Not Applicable
Female	1	Non-clinical	3		UK	0	specialty	6	No	0		0	No	0	0	Asymptomatic	Not tested	5	5	8			1	White	0	0					Not available	Not Applicable	Not Applicable	Not Applicable	Not Applicable	Not Applicable	Not Applicable	Agree Slightly	Not Applicable	Disagree Slightly	Disagree Slightly	Not Applicable	Not Applicable	Not Applicable	Disagree Strongly	Disagree Slightly	Agree Slightly	Disagree Slightly	Agree Slightly
Female	1	Midwife	1	Senior	UK	0	specialty	6	Yes	1	Intensive Care	4	No	0	1	Asymptomatic	Tested	4	4	12			2	White	0	0	Good	4	Good	4	Not available	Agree Slightly	Disagree Slightly	Disagree Slightly	Neutral	Neutral	Agree Slightly	Agree Slightly	Agree Slightly	Agree Strongly	Disagree Slightly	Disagree Slightly	Agree Slightly	Agree Slightly	Neutral	Neutral	Disagree Slightly	Disagree Slightly	Disagree Slightly
Female	1	Midwife	1	Senior	Poland	1	specialty	6	No	0		0	No	0	0	Asymptomatic	Not tested	5	5	Not available	12	2	2								Not available	Disagree slightly	Agree slightly	Disagree strongly	Disagree slightly	Disagree strongly	Disagree strongly	Disagree strongly	Disagree strongly	Neutral	Disagree slightly	Agree strongly	Disagree slightly	Disagree strongly	Disagree strongly	Neutral	Disagree strongly	Disagree slightly	Not applicable
Female	1	Nurse	1	Senior	Poland	1	specialty	6	Yes	1	Surgery	3	No	0	0	Asymptomatic	Not tested			Not available	12	2	2				No training received	0	No support received	0	Not available	Neutral	Agree strongly	Disagree slightly	Disagree slightly	Neutral	Disagree strongly	Disagree slightly	Disagree slightly	Disagree slightly	Disagree strongly	Agree strongly	Disagree slightly	Disagree slightly	Disagree strongly	Agree slightly	Disagree strongly	Disagree slightly	Disagree strongly
Female	1	Nurse	1	Senior	Poland	1	gp	5	No	0		0	No	0	0	Asymptomatic	Not tested			Not available	7	1	1								Not available	Disagree slightly	Disagree slightly	Disagree slightly	Agree slightly	Agree slightly	Agree slightly	Disagree slightly	Disagree slightly	Disagree slightly	Disagree slightly	Agree slightly	Agree slightly	Disagree slightly	Disagree slightly	Disagree strongly	Disagree strongly	Disagree strongly	Disagree strongly
Female	1	Nurse	1	Senior	Poland	1	medicine	0	No	0		0	No	0	2	Asymptomatic	Tested	7	7	Not available	8	1	1	Polish	0	0					Not available	Agree strongly	Disagree slightly	Agree strongly	Agree strongly	Agree strongly	Agree strongly	Not applicable	Not applicable	Agree strongly	Agree strongly	Agree strongly	Agree strongly	Not applicable	Agree strongly	Agree strongly	Agree strongly	Agree strongly	Not applicable
Female	1	Nurse	1	Senior	Poland	1	ward	8	Yes	1	Punkt poboru wymazów COVID- doraźnie	1	I don't know	2	1	Asymptomatic	Tested	3	3	Not available	12	2	2	Polish	0	0	No training received	0	No support received	0	Not available	Disagree slightly	Agree slightly	Disagree slightly	Agree slightly	Agree slightly	Disagree slightly	Neutral	Disagree slightly	Neutral	Disagree slightly	Agree slightly	Disagree slightly	Neutral	Disagree slightly	Agree slightly	Neutral	Neutral	Neutral
Male	0	Nurse	1	Senior	Poland	1	theatre	11	No	0		0	I don't know	2	0	Asymptomatic	Not tested	5	5	Not available	18	2	2								Not available	Agree slightly	Agree strongly	Neutral	Disagree slightly	Disagree strongly	Disagree slightly	Agree slightly	Neutral	Neutral	Disagree strongly	Agree strongly	Agree slightly	Agree strongly	Disagree slightly	Agree strongly	Agree strongly	Agree strongly	Agree strongly
Female	1	Nurse	1	Senior	Poland	1	gp	5	No	0		0	No	0	0	Asymptomatic	Not tested	4	4	Not available	7	1	1								Not available	Disagree strongly	Agree slightly	Agree slightly	Agree slightly	Agree slightly	Agree slightly	Agree strongly	Agree strongly	Agree strongly	Agree strongly	Not applicable	Agree strongly	Not applicable	Agree strongly	Agree strongly	Agree slightly	Agree slightly	Agree strongly
Female	1	Nurse	1	Senior	Poland	1	itu	2	No	0		0	I don't know	2	0	Asymptomatic	Not tested	5	5	Not available	12	2	2								Not available	Disagree slightly	Agree strongly	Disagree strongly	Agree slightly	Disagree slightly	Disagree strongly	Neutral	Disagree slightly	Disagree slightly	Disagree slightly	Disagree strongly	Disagree strongly	Neutral	Disagree strongly	Agree slightly	Disagree strongly	Disagree strongly	Disagree slightly
Female	1	Nurse	1	Senior	Poland	1	ward	8	No	0		0	No	0	0	Asymptomatic	Not tested	4	4	Not available	12	2	2				No training received	0	No support received	0	Not available	Disagree strongly	Agree strongly	Disagree slightly	Disagree slightly	Disagree slightly	Disagree slightly	Disagree slightly	Neutral	Neutral	Not applicable	Agree slightly	Disagree slightly	Agree slightly	Disagree slightly	Agree slightly	Agree slightly	Agree slightly	Neutral
Female	1	Nurse	1	Senior	Poland	1	itu	2	No	0		0	No	0	1	Asymptomatic	Tested	5	5	Not available	8	1	1	Polish	0	0					Not available	Agree strongly	Disagree strongly	Disagree strongly	Agree slightly	Disagree strongly	Disagree slightly	Disagree slightly	Disagree slightly	Disagree slightly	Disagree slightly	Disagree slightly	Agree strongly	Disagree slightly	Disagree slightly	Agree strongly	Agree slightly	Agree slightly	Agree strongly
Female	1	Nurse	1	Senior	Poland	1	surgery	1	No	0		0	No	0	0	Asymptomatic	Not tested	7	7	Not available	12	2	2								Not available	Agree strongly	Disagree strongly	Agree strongly	Agree strongly	Agree strongly	Agree strongly	Agree strongly	Agree strongly	Agree strongly	Agree strongly	Agree strongly	Agree strongly	Agree strongly	Agree strongly	Agree strongly	Agree strongly	Agree strongly	Agree strongly
Female	1	Nurse	1	Senior	Poland	1	opd	9	No	0		0	No	0	0	Asymptomatic	Not tested	5	5	Not available	7.35	5	5	Polish	0	0	Good	4			Not available	Agree slightly	Disagree strongly	Agree strongly	Agree strongly	Agree strongly	Agree strongly	Agree strongly	Agree strongly	Agree strongly	Agree strongly	Agree slightly	Agree strongly	Agree strongly	Agree strongly	Agree strongly	Agree strongly	Agree strongly	Agree strongly
Female	1	Nurse	1	Senior	Poland	1	ward	8	Yes	1	Jesteśmy ciągle przerzucani na różne oddziały w całym szpitalu, w zależności od braków personelu w danym dniu w danej części szpitala	1	No	0	0	Chętnym pracownikom robiony jest test z krwi na przeciwciała. Wynik świadczył o przechorowaniu	Chętnym pracownikom robiony jest test z krwi na przeciwciała. Wynik świadczył o przechorowaniu	5	5	Not available	12	2	2				No training received	0	Very Poor	1	Not available	Neutral	Disagree slightly	Neutral	Agree slightly	Agree slightly	Disagree strongly	Disagree slightly	Agree slightly	Agree slightly	Neutral	Neutral	Disagree slightly	Neutral	Disagree strongly	Neutral	Disagree slightly	Neutral	Neutral
Female	1	Nurse	1	Senior	Poland	1	em	4	No	0		0	No	0	0	Asymptomatic	Not tested	5	5	Not available	7.35	5	5	Polish	0	0					Not available	Agree slightly	Neutral	Disagree strongly	Agree slightly	Disagree slightly	Disagree slightly	Disagree strongly	Neutral	Agree slightly	Neutral	Agree slightly	Disagree slightly	Disagree slightly	Disagree slightly	Agree slightly	Not applicable	Neutral	Disagree slightly
Female	1	Nurse	1	Senior	Poland	1	opd	9	No	0		0	I don't know	2	0	Asymptomatic	Not tested	4	4	Not available	8	1	1								Not available	Not applicable	Not applicable	Not applicable	Agree strongly	Agree slightly	Agree strongly	Agree strongly	Neutral	Neutral	Neutral	Not applicable	Agree slightly	Agree slightly	Agree slightly	Agree slightly	Agree slightly	Agree slightly	Agree slightly
Female	1	Nurse	1	Senior	Poland	1	surgery	1	Yes	1	Emergency Department	5	I don't know	2	0	Asymptomatic	Not tested	5	5	Not available	13	3	3	European	0	0	Neutral	3	Good	4	Not available	Agree strongly	Disagree strongly	Agree slightly	Agree strongly	Agree strongly	Agree slightly	Agree slightly	Not applicable	Agree slightly	Agree strongly	Disagree strongly	Neutral	Agree slightly	Not applicable	Agree strongly	Agree strongly	Agree strongly	Neutral
Female	1	Nurse	1	Senior	Poland	1	surgery	1	No	0		0	No	0	0	Asymptomatic	Not tested			Not available											Not available	Neutral	Agree slightly	Disagree slightly	Neutral	Disagree slightly	Disagree slightly	Neutral	Neutral	Neutral	Disagree slightly	Agree slightly	Neutral	Neutral	Disagree slightly	Agree slightly	Neutral	Neutral	Neutral
Female	1	Nurse	1	Senior	Poland	1	medicine	0	Yes	1	General Medicine	1	I don't know	2	0	Asymptomatic	Not tested	7	7	Not available	12	2	2	Polish	0	0	Neutral	3	Poor	1	Not available	Agree slightly	Agree slightly	Disagree strongly	Disagree slightly	Disagree slightly	Disagree strongly	Disagree slightly	Agree slightly	Disagree slightly	Disagree slightly	Agree strongly	Disagree strongly	Disagree strongly	Disagree strongly	Agree strongly	Disagree strongly	Disagree strongly	Disagree strongly
Female	1	Nurse	1	Senior	Poland	1	itu	2	No	0		0	Yes	1	1	Asymptomatic	Tested	4	4	Not available	12	2	2								Not available	Disagree slightly	Agree slightly	Disagree strongly	Agree slightly	Disagree slightly	Disagree slightly	Agree slightly	Agree slightly	Agree slightly	Disagree slightly	Agree slightly	Agree slightly	Disagree slightly	Disagree strongly	Agree slightly	Agree slightly	Agree slightly	Agree slightly
Female	1	Nurse	1	Senior	UK	0	opd	9	Yes	1	Acute Medical Ward	7	Yes	1	0	Asymptomatic	Not tested	4	4	13			3	White	0	0	Poor	1	Very Poor	1	Not available	Disagree Slightly	Agree Slightly	Disagree Slightly	Disagree Slightly	Disagree Slightly	Disagree Strongly	Disagree Slightly	Not Applicable	Agree Slightly	Not Applicable	Not Applicable	Neutral	Neutral	Disagree Strongly	Disagree Strongly	Disagree Strongly	Disagree Strongly	Disagree Strongly
Female	1	Nurse	1	Senior	UK	0	opd	9	No	0		0	Yes	1	0	Asymptomatic	Not tested	5	5	10			2	White	0	0					Not available	Agree Strongly	Agree Slightly	Agree Slightly	Agree Strongly	Agree Slightly	Agree Strongly	Agree Strongly	Agree Strongly	Agree Strongly	Disagree Strongly	Disagree Strongly	Disagree Slightly	Agree Slightly	Disagree Strongly	Agree Strongly	Agree Slightly	Agree Strongly	Agree Strongly
Female	1	Nurse	1	Senior	UK	0	surgery	1	No	0		0	No	0	0	Asymptomatic	Not tested	5	5	8			1	White	0	0					Not available	Agree Strongly	Disagree Strongly	Agree Strongly	Agree Slightly	Agree Strongly	Agree Slightly	Agree Slightly	Agree Strongly	Agree Strongly	Agree Slightly	Disagree Strongly	Agree Strongly	Agree Strongly	Agree Slightly	Neutral	Agree Slightly	Agree Slightly	Agree Strongly
Female	1	Nurse	1	Senior	UK	0	specialty	6	No	0		0	No	0	1	Asymptomatic	Tested	4	4	9			2	White	0	0					Not available	Agree Strongly	Disagree Strongly	Agree Strongly	Agree Strongly	Agree Strongly	Agree Strongly	Agree Strongly	Agree Strongly	Agree Strongly	Agree Slightly	Disagree Strongly	Agree Strongly	Agree Strongly	Agree Strongly	Agree Strongly	Agree Strongly	Agree Strongly	Agree Strongly
Male	0	Nurse	1	Senior	UK	0	research	7	Yes	1	Intensive Care	4	No	0	1	Asymptomatic	Tested	4	4	12			2	Mixed / Multiple ethnic groups	3	1	Good	4	Good	4	Not available	Agree Slightly	Agree Strongly	Agree Slightly	Agree Strongly	Agree Strongly	Agree Strongly	Agree Strongly	Agree Slightly	Agree Slightly	Agree Slightly	Agree Strongly	Disagree Slightly	Agree Slightly	Disagree Slightly	Agree Slightly	Disagree Slightly	Agree Slightly	Agree Slightly
Female	1	Nurse	1	Senior	UK	0	theatre	11	No	0		0	Yes	1	0	Asymptomatic	Not tested	4	4	12.5			3								Not available	Disagree Slightly	Disagree Slightly	Neutral	Agree Slightly	Agree Strongly	Agree Strongly	Agree Slightly	Agree Strongly	Agree Strongly	Neutral	Neutral	Agree Slightly	Neutral	Neutral	Neutral	Neutral	Neutral	Neutral
Male	0	Nurse	1	Senior	UK	0	specialty	6	No	0		0	Yes	1	0	Asymptomatic	Not tested	3	3	11.5			2	White	0	0					Not available	Disagree Strongly	Disagree Slightly	Agree Slightly	Disagree Slightly	Agree Slightly	Disagree Slightly	Neutral	Agree Slightly	Agree Slightly	Disagree Slightly	Disagree Slightly	Agree Slightly	Agree Slightly	Neutral	Disagree Slightly	Disagree Slightly	Disagree Strongly	Disagree Slightly
Female	1	Nurse	1	Senior	UK	0	specialty	6	No	0		0	No	0	1	Asymptomatic	Tested	4	4	11.5			2	Mixed / Multiple ethnic groups	3	1					Not available	Neutral	Neutral	Agree Strongly	Agree Strongly	Agree Strongly	Agree Slightly	Agree Slightly	Agree Slightly	Agree Strongly	Agree Slightly	Disagree Slightly	Agree Strongly	Agree Slightly	Neutral	Agree Strongly	Agree Slightly	Agree Strongly	Agree Strongly
Female	1	Nurse	1	Senior	UK	0	specialty	6	No	0		0	No	0	1	Asymptomatic	Tested	5	5	7.5			1	White	0	0					Not available	Agree Strongly	Disagree Slightly	Agree Slightly	Agree Slightly	Agree Strongly	Agree Strongly	Agree Strongly	Not Applicable	Agree Strongly	Agree Strongly	Disagree Slightly	Agree Strongly	Agree Strongly	Agree Strongly	Agree Strongly	Agree Slightly	Agree Strongly	Agree Strongly
Male	0	Nurse	1	Senior	UK	0	Anaesthesia	3	No	0		0	Yes	1	4	Symptomatic	Tested	6	6	12			2	Asian / Asian British	1	1					Not available	Neutral	Agree Strongly	Agree Strongly	Agree Slightly	Agree Slightly	Agree Slightly	Agree Strongly	Agree Strongly	Neutral	Disagree Slightly	Agree Slightly	Agree Strongly	Agree Slightly	Neutral	Agree Strongly	Agree Slightly	Agree Strongly	Agree Slightly
Prefer not to say	2	Nurse	1	Senior	UK	0	medicine	0	Yes	1	Covid19 ward	1	Yes	1	0	Asymptomatic	Not tested	3	3	3			3	Asian / Asian British	1	1	Neutral	3	Good	4	Not available	Disagree Slightly	Agree Slightly	Neutral	Agree Slightly	Agree Slightly	Agree Slightly	Agree Strongly	Agree Slightly	Agree Strongly	Agree Strongly	Agree Slightly	Neutral	Agree Slightly	Disagree Strongly	Agree Strongly	Agree Strongly	Agree Strongly	Agree Strongly
Female	1	AHP	2	Therapeutic Radiographer	UK	0	specialty	6	No	0		0	No	0	0	Asymptomatic	Not tested	2	2	8.2			2	Mixed / Multiple ethnic groups	3	1					Not available	Neutral	Disagree Strongly	Disagree Slightly	Neutral	Disagree Strongly	Neutral	Neutral	Agree Strongly	Agree Slightly	Agree Slightly	Disagree Slightly	Disagree Strongly	Agree Slightly	Agree Slightly	Agree Slightly	Neutral	Agree Strongly	Agree Strongly
Female	1	Doctor	0	Senior	Other	3	surgery	1	No	0		0	Yes	1	1	Asymptomatic	Tested	3	3	8			1	Asian / Asian British	1	1					Not available	Neutral	Disagree Slightly	Agree Strongly	Agree Slightly	Agree Strongly	Agree Slightly	Neutral	Agree Slightly	Agree Slightly	Neutral	Neutral	Agree Slightly	Agree Slightly	Neutral	Agree Strongly	Agree Strongly	Agree Strongly	Agree Strongly
Male	0	Doctor	0	Senior	Poland	1	specialty	6	Yes	1	Emergency Department	5	Yes	1	1	Asymptomatic	Tested	4	4	Not available	12	2	2	Polish	0	0	Neutral	3	Good	4	Not available	Agree strongly	Disagree slightly	Agree slightly	Agree slightly	Disagree slightly	Agree strongly	Agree slightly	Agree slightly	Agree slightly	Disagree slightly	Disagree slightly	Agree slightly	Agree slightly	Disagree slightly	Agree strongly	Neutral	Disagree slightly	Agree slightly
Female	1	Doctor	0	Senior	UK	0	Anaesthesia	3	No	0		0	Yes	1	0	Asymptomatic	Not tested	4	4	12			2	White	0	0					Not available	Not Applicable	Neutral	Disagree Slightly	Disagree Strongly	Neutral	Agree Slightly	Disagree Slightly	Disagree Slightly	Agree Slightly	Disagree Strongly	Agree Strongly	Disagree Slightly	Disagree Strongly	Disagree Strongly	Agree Strongly	Disagree Slightly	Agree Slightly	Agree Strongly
Female	1	Doctor	0	Senior	UK	0	gp	5	No	0		0	Don't Know	2	0	Asymptomatic	Not tested	5	5	10			2	White	0	0					Not available	Agree Strongly	Disagree Strongly	Agree Slightly	Neutral	Agree Slightly	Agree Strongly	Agree Strongly	Agree Strongly	Agree Strongly	Agree Strongly	Disagree Slightly	Agree Slightly	Neutral	Agree Slightly	Agree Slightly	Neutral	Agree Slightly	Agree Strongly
Female	1	Doctor	0	Senior	UK	0	medicine	0	No	0		0	Yes	1	0	Asymptomatic	Not tested	4	4	12			2	Asian / Asian British	1	1	No training received	0	No training received	0	Not available	Agree Slightly	Disagree Slightly	Neutral	Agree Strongly	Agree Strongly	Agree Slightly	Neutral	Neutral	Agree Slightly	Agree Slightly	Disagree Slightly	Agree Strongly	Agree Strongly	Neutral	Agree Slightly	Agree Strongly	Agree Strongly	Agree Slightly
Female	1	Non-clinical	3		Poland	1	medicine	0	No	0	Epidemiology	0	No	0	1	Asymptomatic	Tested	6	6	Not available	12	2	2				Neutral	3	Good	4	Not available	Not applicable	Not applicable	Not applicable	Not applicable	Agree strongly	Not applicable	Disagree slightly	Disagree slightly	Neutral	Disagree slightly	Agree strongly	Not applicable	Not applicable	Disagree slightly	Disagree strongly	Not applicable	Not applicable	Not applicable
Female	1	Non-clinical	3		Poland	1	ward	8	Yes	1	Cardiology	7	I don't know	2	0	Asymptomatic	Not tested	5	5	Not available	8	1	1				Poor	1	No support received	0	Not available	Not applicable	Agree slightly	Disagree slightly	Disagree strongly	Disagree strongly	Not applicable	Disagree slightly	Agree slightly	Disagree strongly	Neutral	Disagree strongly	Disagree slightly	Disagree slightly	Disagree strongly	Agree strongly	Neutral	Neutral	Neutral
Female	1	Midwife	1	Senior	Poland	1	specialty	6	No	0		0	Yes	1	0	Asymptomatic	Not tested	5	5	Not available	12	2	2	Polish	0		Neutral	3	Neutral	3	Not available	Agree slightly	Agree slightly	Disagree slightly	Disagree slightly	Agree slightly	Disagree slightly	Neutral	Neutral	Agree slightly	Agree slightly	Agree slightly	Neutral	Disagree slightly	Agree slightly	Agree slightly	Disagree slightly	Agree slightly	Disagree slightly
Female	1	Nurse	1	Senior	Poland	1	ward	8	No	0		0	Yes	1	1	Asymptomatic	Tested	5	5	Not available	24	4	4								Not available	Neutral	Agree strongly	Agree slightly	Agree slightly	Disagree strongly	Disagree strongly	Disagree slightly	Agree slightly	Disagree strongly	Disagree slightly	Agree strongly	Disagree slightly	Disagree strongly	Disagree strongly	Disagree slightly	Disagree slightly	Disagree strongly	Disagree strongly
Female	1	Nurse	1	Senior	Poland	1	ward	8	No	0		0	I don't know	2	0	Asymptomatic	Not tested	3	3	Not available	12	2	2								Not available	Disagree slightly	Agree strongly	Disagree strongly	Agree slightly	Disagree slightly	Disagree strongly	Neutral	Disagree strongly	Disagree slightly	Disagree slightly	Agree strongly	Agree slightly	Disagree strongly	Disagree strongly	Agree slightly	Disagree slightly	Disagree strongly	Disagree strongly
Female	1	Nurse	1	Senior	Poland	1	gp	5	No	0		0	No	0	1	Asymptomatic	Tested	5	5	Not available	8	1	1								Not available	Agree slightly	Disagree slightly	Agree slightly	Agree slightly	Agree slightly	Agree slightly	Agree slightly	Agree slightly	Agree slightly	Agree slightly	Disagree slightly	Agree slightly	Agree slightly	Agree slightly	Agree slightly	Neutral	Agree slightly	Agree slightly
Female	1	Nurse	1	Senior	Poland	1	em	4	No	0		0	I don't know	2	0	Asymptomatic	Not tested	4	4	Not available	12	2	2								Not available	Disagree slightly	Agree strongly	Disagree slightly	Agree slightly	Disagree slightly	Disagree slightly	Neutral	Disagree slightly	Disagree strongly	Neutral	Agree strongly	Disagree strongly	Disagree slightly	Disagree slightly	Agree slightly	Disagree strongly	Disagree slightly	Disagree slightly
Female	1	Nurse	1	Senior	Poland	1	ward	8	No	0		0	No	0	0	Asymptomatic	Not tested	7	7	Not available	10	2	2								Not available	Agree strongly	Disagree strongly	Agree slightly	Agree slightly	Agree strongly	Agree slightly	Agree strongly	Not applicable	Agree strongly	Agree strongly	Disagree strongly	Agree strongly	Agree slightly	Agree strongly	Agree strongly	Agree slightly	Agree strongly	Agree strongly
Female	1	Nurse	1	Senior	Poland	1	surgery	1	No	0		0	I don't know	2	0	Asymptomatic	Not tested	5	5	Not available	12	2	2								Not available	Agree strongly	Disagree slightly	Agree slightly	Agree slightly	Agree slightly	Agree slightly	Agree slightly	Agree slightly	Agree slightly	Agree slightly	Disagree slightly	Agree slightly	Agree slightly	Agree slightly	Agree slightly	Agree slightly	Agree slightly	Agree slightly
Female	1	Nurse	1	Senior	Poland	1	ward	8	No	0		0	No	0	0	Asymptomatic	Not tested	4	4	Not available	12	2	2	Polish	0	0					Not available	Disagree strongly	Agree strongly	Disagree strongly	Disagree slightly	Disagree strongly	Disagree strongly	Disagree slightly	Disagree slightly	Agree slightly	Disagree strongly	Agree strongly	Disagree strongly	Disagree strongly	Disagree strongly	Agree strongly	Disagree slightly	Disagree slightly	Disagree slightly
Female	1	Nurse	1	Senior	Poland	1	opd	9	No	0		0	I don't know	2	4	Symptomatic	Tested	4	4	Not available	1	1	1								Not available	Not applicable	Agree slightly	Disagree slightly	Disagree strongly	Disagree strongly	Disagree strongly	Disagree strongly	Disagree strongly	Agree strongly	Disagree strongly	Agree strongly	Disagree strongly	Disagree strongly	Disagree strongly	Agree strongly	Disagree slightly	Disagree slightly	Disagree slightly
Female	1	Nurse	1	Senior	Poland	1	ward	8	No	0		0	No	0	0	Asymptomatic	Not tested	5	5	Not available	7	1	1								Not available	Not applicable	Not applicable	Not applicable	Neutral	Disagree slightly	Disagree strongly	Disagree strongly	Disagree strongly	Disagree strongly	Disagree strongly	Neutral	Agree slightly	Disagree slightly	Agree slightly	Disagree strongly	Disagree strongly	Disagree strongly	Disagree strongly
Female	1	Nurse	1	Senior	Poland	1	surgery	1	No	0		0	No	0	0	Asymptomatic	Not tested			Not available	12	2	2								Not available	Agree slightly	Agree slightly	Disagree slightly	Disagree strongly	Disagree slightly	Agree slightly	Agree strongly	Agree strongly	Agree strongly	Agree slightly	Neutral	Agree slightly	Neutral	Neutral	Agree strongly	Disagree slightly	Neutral	Agree slightly
Male	0	Nurse	1	Senior	Poland	1	Anaesthesia	3	No	0		0	No	0	1	Asymptomatic	Tested	4	4	Not available	24	4	4								Not available	Agree slightly	Agree slightly	Agree slightly	Agree slightly	Neutral	Agree slightly	Agree slightly	Agree slightly	Agree slightly	Agree slightly	Disagree slightly	Agree slightly	Agree slightly	Agree strongly	Agree slightly	Agree slightly	Agree slightly	Agree slightly
Female	1	Nurse	1	Senior	Poland	1	surgery	1	No	0		0	No	0	1	Asymptomatic	Tested	4	4	Not available	12	2	2								Not available	Disagree slightly	Agree slightly	Agree slightly	Agree slightly	Agree slightly	Neutral	Agree slightly	Disagree slightly	Agree slightly	Disagree slightly	Agree strongly	Agree slightly	Agree slightly	Agree slightly	Neutral	Disagree slightly	Disagree slightly	Neutral
Female	1	Nurse	1	Senior	Poland	1	specialty	6	No	0		0	I don't know	2	0	Asymptomatic	Not tested	4	4	Not available	12	2	2	Polish	0	0					Not available	Disagree slightly	Agree strongly	Disagree strongly	Agree strongly	Agree slightly	Disagree strongly	Agree slightly	Agree slightly	Agree slightly	Disagree slightly	Agree slightly	Disagree strongly	Disagree strongly	Disagree slightly	Agree strongly	Disagree strongly	Disagree strongly	Disagree strongly
Female	1	Nurse	1	Senior	Poland	1	ward	8	No	0		0	I don't know	2	0	Asymptomatic	Not tested	4	4	Not available	12	2	2								Not available	Disagree strongly	Disagree slightly	Agree strongly	Disagree slightly	Disagree strongly	Disagree strongly	Disagree strongly	Disagree slightly	Disagree slightly	Disagree strongly	Disagree strongly	Disagree slightly	Disagree strongly	Disagree strongly	Disagree slightly	Disagree strongly	Disagree strongly	Disagree strongly
Female	1	Nurse	1	Senior	Poland	1	itu	2	No	0		0	Yes	1	1	Asymptomatic	Tested	5	5	Not available	8	1	1								Not available	Agree slightly	Agree slightly	Agree slightly	Agree slightly	Agree strongly	Agree slightly	Agree slightly	Agree slightly	Agree slightly	Neutral	Disagree slightly	Agree slightly	Agree slightly	Neutral	Agree strongly	Agree slightly	Agree slightly	Agree slightly
Female	1	Nurse	1	Senior	Poland	1	ward	8	No	0		0	No	0	1	Asymptomatic	Tested	5	5	Not available	24	4	4	Polish	0	0					Not available	Agree slightly	Disagree strongly	Agree slightly	Agree strongly	Agree strongly	Agree strongly	Agree strongly	Agree slightly	Agree strongly	Agree slightly	Disagree slightly	Agree strongly	Agree strongly	Agree slightly	Agree strongly	Agree strongly	Agree strongly	Agree slightly
Female	1	Nurse	1	Senior	Poland	1	ward	8	Yes	1	Quarantine	7	Yes	1	0	Asymptomatic	Not tested	4	4	Not available	12	2	2				Very Poor	1	No support received	0	Not available	Neutral	Agree slightly	Disagree slightly	Agree slightly	Disagree slightly	Disagree strongly	Neutral	Neutral	Disagree slightly	Disagree slightly	Agree slightly	Disagree slightly	Disagree slightly	Disagree slightly	Agree strongly	Agree slightly	Agree slightly	Agree slightly
Female	1	Nurse	1	Senior	Poland	1	theatre	11	No	0		0	No	0	0	Asymptomatic	Not tested	5	5	Not available	8	1	1								Not available	Disagree slightly	Disagree slightly	Neutral	Agree slightly	Agree slightly	Agree slightly	Agree slightly	Neutral	Agree slightly	Agree slightly	Neutral	Neutral	Neutral	Agree slightly	Agree slightly	Disagree slightly	Agree slightly	Disagree slightly
Female	1	Nurse	1	Senior	Poland	1	Anaesthesia	3	No	0		0	No	0	1	Asymptomatic	Tested	4	4	Not available	12	2	2								Not available	Neutral	Not applicable	Neutral	Agree slightly	Agree strongly	Agree slightly	Neutral	Agree slightly	Agree strongly	Agree strongly	Disagree slightly	Neutral	Agree strongly	Agree slightly	Agree strongly	Agree strongly	Agree slightly	Neutral
Male	0	Nurse	1	Senior	UK	0	em	4	No	0		0	Yes	1	0	Asymptomatic	Not tested	4	4	11.5			2	White	0	0					Not available	Agree Strongly	Disagree Strongly	Agree Slightly	Agree Strongly	Agree Slightly	Agree Strongly	Agree Strongly	Agree Slightly	Agree Strongly	Disagree Slightly	Disagree Slightly	Agree Strongly	Agree Slightly	Agree Strongly	Agree Strongly	Agree Strongly	Agree Strongly	Agree Strongly
Female	1	Nurse	1	Senior	UK	0	ward	8	Yes	1	Intensive Care	4	Yes	1	0	Asymptomatic	Not tested	4	4	13			3	Asian / Asian British	1	1	Very Poor	1	Poor	1	Not available	Agree Slightly	Agree Slightly	Disagree Slightly	Disagree Strongly	Agree Slightly	Agree Slightly	Disagree Slightly	Not Applicable	Disagree Slightly	Not Applicable	Agree Slightly	Disagree Slightly	Disagree Slightly	Disagree Slightly	Disagree Slightly	Disagree Slightly	Disagree Slightly	Agree Slightly
Prefer not to say	2	Nurse	1	Senior	UK	0	surgery	1	No	0		0	Yes	1	0	Asymptomatic	Not tested	5	5	8			1	White European	0	0					Not available	Agree Slightly	Agree Slightly	Agree Strongly	Agree Strongly	Agree Strongly	Agree Strongly	Agree Strongly	Disagree Slightly	Agree Strongly	Agree Slightly	Disagree Slightly	Agree Slightly	Neutral	Not Applicable	Agree Strongly	Agree Slightly	Agree Strongly	Agree Strongly
Female	1	Nurse	1	Senior	UK	0	ward	8	Yes	1	Intensive Care	4	Yes	1	1	Asymptomatic	Tested	4	4	12			2	Filipino	1	1	Good	4	Good	4	Not available	Agree Strongly	Disagree Strongly	Agree Strongly	Agree Strongly	Agree Strongly	Agree Strongly	Agree Strongly	Agree Strongly	Agree Strongly	Agree Slightly	Disagree Strongly	Agree Strongly	Agree Strongly	Agree Strongly	Agree Strongly	Agree Strongly	Agree Strongly	Agree Strongly
Female	1	AHP	2		UK	0	ward	8	No	0		0	No	0	0	Asymptomatic	Not tested	5	5	8			1	White	0	0					Not available	Agree Strongly	Disagree Strongly	Agree Strongly	Agree Strongly	Agree Strongly	Agree Strongly	Agree Strongly	Agree Strongly	Agree Strongly	Agree Slightly	Disagree Strongly	Agree Slightly	Agree Slightly	Agree Strongly	Agree Strongly	Agree Strongly	Agree Strongly	Agree Strongly
Male	0	Doctor	0	Senior	Other	3	surgery	1	No	0		0	Yes	1	0	Asymptomatic	Not tested	6	6	24			5	White	0	0					Not available	Agree Strongly	Disagree Slightly	Agree Strongly	Agree Strongly	Agree Strongly	Agree Slightly	Agree Strongly	Agree Strongly	Agree Strongly	Agree Strongly	Disagree Strongly	Agree Slightly	Agree Slightly	Neutral	Agree Strongly	Agree Slightly	Agree Strongly	Agree Strongly
Male	0	Doctor	0	Senior	UK	0	gp	5	No	0		0	Yes	1	3	Symptomatic	Not tested														Not available	Agree Strongly	Agree Slightly	Neutral	Agree Slightly	Neutral	Agree Strongly	Agree Strongly	Agree Strongly	Disagree Slightly	Agree Strongly	Disagree Strongly	Agree Strongly	Disagree Strongly	Neutral	Agree Strongly	Agree Strongly	Agree Strongly	Agree Strongly
Female	1	Midwife	1	Senior	Poland	1	theatre	11	No	0		0	I don't know	2	0	Asymptomatic	Not tested	3	3	Not available	12	2	2								Not available	Agree slightly	Disagree slightly	Disagree slightly	Agree slightly	Agree strongly	Agree slightly	Agree slightly	Agree slightly	Agree strongly	Agree strongly	Agree strongly	Agree strongly	Agree strongly	Agree strongly	Agree strongly	Agree slightly	Agree slightly	Agree strongly
Female	1	Nurse	1	Senior	Poland	1	Anaesthesia	3	No	0		0	No	0	0	Asymptomatic	Not tested	3	3	Not available	12	2	2	Polish	0	0					Not available	Agree slightly	Agree slightly	Disagree slightly	Agree slightly	Agree slightly	Disagree slightly	Neutral	Agree slightly	Neutral	Disagree slightly	Agree strongly	Neutral	Neutral	Neutral	Agree slightly	Agree slightly	Neutral	Neutral
Female	1	Nurse	1	Senior	Poland	1	specialty	6	No	0		0	Yes	1	1	Asymptomatic	Tested	3	3	Not available	12	2	2	Polish	0	0					Not available	Agree slightly	Not applicable	Agree slightly	Agree slightly	Agree slightly	Disagree slightly	Agree slightly	Agree slightly	Agree slightly	Agree slightly	Disagree slightly	Disagree slightly	Neutral	Agree slightly	Agree slightly	Agree slightly	Agree slightly	Agree slightly
Female	1	Nurse	1	Senior	Poland	1	specialty	6	Yes	1	Psychiatry and detox	7	I don't know	2	1	Asymptomatic	Tested	3	3	Not available	12	2	2	Polish	0	0	No training received	0	Very Poor	1	Not available	Agree strongly	Agree slightly	Agree slightly	Agree strongly	Agree strongly	Agree strongly	Agree strongly	Agree strongly	Agree strongly	Agree strongly	Agree strongly	Agree strongly	Agree strongly	Neutral	Agree strongly	Agree strongly	Agree strongly	Agree strongly
[truncated: 2,566 more rows]
[truncated: 130 more columns]
